# Supplementary material for: Chromosomal instability promotes cell migration and invasion via EFEMP1 secretion into extracellular vesicles
Source: EMBO J. 2026 Apr 13;45(10):3471–99. doi: 10.1038/s44318-026-00766-4 (PMC13187162; doi:10.1038/s44318-026-00766-4)
Supplement: Supplementary file 1 — Table EV1 [file 44318_2026_766_MOESM1_ESM.xlsx]

## Sheet: Data
sgRNA and shRNA sequences
species	gene	sequence
human	EFEMP1 shRNA1	CCAGTCAATAGTCTACAAATA
	EFEMP1 shRNA2	GCGTAGACATAGATGAATGTA
species	gene	sequence
human	STAT1 gRNA1	CACCGTCCGCAACTATAGTGAACCT
Primer sequences used for real-time quantitative PCR (q-PCR) analysis
gene	5' to 3' sequence	primer
Tubulin	Sense	CTTCGTCTCCGCCATCAG
Tubulin	Anti-sense	CGTGTTCCAGGCAGTAGAGC
IL6	Sense	CAGGAGCCCAGCTATGAACT
IL6	Anti-sense	GAAGGCAGCAGGCAACAC
IL8	Sense	GAGAGTGATTGAGAGTGGACCAC
IL8	Anti-sense	CACAACCCTCTGCACCCAGTTT
CD63	Sense	CAACCACACTGCTTCGATCCTG
CD63	Anti-sense	GACTCGGTTCTTCGACATGGAAG
STAT1	Sense	CAGCTTGACTCAAAATTCCTGGA
STAT1	Anti-sense	TGAAGATTACGCTTGCTTTTCCT
STAT3	Sense	CAGCAGCTTGACACACGGTA
STAT3	Anti-sense	AAACACCAAAGTGGCATGTGA
E-cadherin	Anti-sense	CGAGAGCTACACGTTCACGG
E-cadherin	Sense	GGGTGTCGAGGGAAAAATAGG
N-cadherin	Anti-sense	AGCCAACCTTAACTGAGGAGT
N-cadherin	Sense	GGCAAGTTGATTGGAGGGATG
Vimentin	Anti-sense	GACGCCATCAACACCGAGTT
Vimentin	Sense	CTTTGTCGTTGGTTAGCTGGT
Twist	Anti-sense	GTCCGCAGTCTTACGAGGAG
Twist	Sense	GCTTGAGGGTCTGAATCTTGCT
snail	Anti-sense	TCGGAAGCCTAACTACAGCGA
snail	Sense	AGATGAGCATTGGCAGCGAG
EFEMP1	Anti-sense	GACGCACAACTGTAGAGCAGAC
EFEMP1	Sense	GAGCCTGGTGTATTCACGCATC
RAB27A	Anti-sense	GGAGAGGTTTCGTAGCTTAACG
RAB27A	Sense	CCACACAGCACTATATCTGGGT
CXCL1	Anti-sense	CTGGCGGATCCAAGCAAATG
CXCL1	Sense	GCCCCTTTGTTCTAAGCCAG
CXCL10	Anti-sense	GAAAGCAGTTAGCAAGGAAAGGT
CXCL10	Sense	GACATATACTCCATGTAGGGAAGTGA
CYLD	Anti-sense	GCCACTATGTTGCTTTTGTG
CYLD	Sense	CAGAGACATCTTCAAGTACT

## Sheet: Legend
Table EV1: The gRNA sequences, shRNA sequences, and QPCR sequences.
