# Supplementary material for: Chromosomal instability promotes cell migration and invasion via EFEMP1 secretion into extracellular vesicles
Source: EMBO J. 2026 Apr 13;45(10):3471–99. doi: 10.1038/s44318-026-00766-4 (PMC13187162; doi:10.1038/s44318-026-00766-4)
Supplement: Supplementary file 3 — Dataset EV1 [file 44318_2026_766_MOESM3_ESM.xlsx]

## Sheet: Data
Protein Group	Protein ID	Accession	Gene	-10lgP	Coverage (%)	Coverage (%) bt-d01	Coverage (%) bt-d02	Coverage (%) bt-do3	Coverage (%) bt-dr01	Coverage (%) bt-dr02	Coverage (%) bt-dr03	Area bt-d01	Area bt-d02	Area bt-do3	Area bt-dr01	Area bt-dr02	Area bt-dr03	#Peptides	#Unique	#Spec bt-d01	#Spec bt-d02	#Spec bt-do3	#Spec bt-dr01	#Spec bt-dr02	#Spec bt-dr03	PTM	Avg. Mass	Description
12	24	P02751	FN1	531.19	57	17	14	17	17	25	16	1985600000000	1134100000000	1933700000000	1948900000000	2361600000000	1870100000000	103	51	41	33	41	43	56	40	Carbamidomethylation
16	11	P07996	THBS1	493.7	68	53	48	55	53	54	51	2762300000000	1606600000000	2455400000000	3057400000000	2856900000000	1980100000000	73	18	90	69	80	81	84	77	Carbamidomethylation
26	20	Q9Y490	TLN1	472.3	43	35	31	34	37	28	35	4646700000000	338600000000	3870100000000	5297700000000	3571700000000	4396700000000	74	64	75	68	73	79	64	78	Carbamidomethylation
29	138971	H0Y7Z1	FN1	461.3	68	16	13	17	17	27	15							53	1	16	14	17	17	24	16	Carbamidomethylation
67	46	P35527	KRT9	434.27	81	44	37	30	38	24	73	2069500000000	1274400000000	418520000000	923750000000	244040000000	5918600000000	39	38	21	15	12	20	11	53	Carbamidomethylation
35	26	P04264	KRT1	428.34	73	46	33	35	49	17	68	2276500000000	1215200000000	1181200000000	3794700000000	434430000000	10111000000000	56	40	36	28	33	50	18	76	Carbamidomethylation
36	36	P13645	KRT10	405.46	65	41	56	51	58	33	64	2174300000000	1571100000000	134200000000	4221300000000	960680000000	7245500000000	41	36	30	36	29	45	23	64	Carbamidomethylation
73	14038	P13611	VCAN	397.54	11	0	0	0	0	0	0							28	28	0	0	0	0	0	0	Carbamidomethylation
64	53	P35908	KRT2	396.37	82	29	24	17	46	26	72	240620000000	244390000000	106080000000	933420000000	254080000000	2134100000000	50	34	19	17	11	31	15	51	Carbamidomethylation
82	76	Q92626	PXDN	391.52	38	11	5	11	6	8	1	244050000000	94089000000	251460000000	104150000000	93022000000	35872000000	38	38	10	5	10	5	8	1	Carbamidomethylation	165274	Peroxidasin homolog OS=Homo sapiens OX=9606 GN=PXDN PE=1 SV=2
42	122	P0C0L5	C4B_2	377.66	17	8	8	7	7	7	8							33	1	28	30	25	25	24	26	Carbamidomethylation
63	23	P21333	FLNA	374.31	27	16	11	20	15	13	15	1717500000000	1003400000000	1786500000000	1620200000000	1211700000000	1573700000000	45	45	39	26	40	32	31	34	Carbamidomethylation	280737	Filamin-A OS=Homo sapiens OX=9606 GN=FLNA PE=1 SV=4
63	138963	Q60FE5	FLNA	374.31	28	17	11	20	16	13	15	1717500000000	1003400000000	1786500000000	1620200000000	1211700000000	1573700000000	45	45	39	26	40	32	31	34	Carbamidomethylation	278224	Filamin-A OS=Homo sapiens OX=9606 GN=FLNA PE=1 SV=1
53	34	P68366	TUBA4A	356.48	82	65	70	61	56	55	62	1185800000000	841090000000	107700000000	1036100000000	864830000000	1112800000000	26	6	43	36	38	37	33	36	Carbamidomethylation
6	82	P01023	A2M	354.88	26	17	15	15	16	15	16	193220000000000	133690000000000	154050000000000	147650000000000	125470000000000	131890000000000	73	46	214	138	94	117	110	136	Carbamidomethylation
59	30	Q71U36	TUBA1A	352.53	81	67	72	60	51	57	52	3410000	18998000000	29041000000	16942000000	18653000000	16367000000	25	1	38	32	35	29	30	30	Carbamidomethylation
118	143405	A0A494C0G5	AGRN	350.17	28	0	1	0	0	0	0							34	1	0	1	0	0	0	0	Carbamidomethylation	203093	Agrin OS=Homo sapiens OX=9606 GN=AGRN PE=1 SV=1
117	6416	O00468	AGRN	349.99	26	0	2	0	0	0	0		1441000000					34	1	0	2	0	0	0	0	Carbamidomethylation	217318	Agrin OS=Homo sapiens OX=9606 GN=AGRN PE=1 SV=6
95	21	P35442	THBS2	349.9	35	31	25	24	20	22	23	1149700000000	743610000000	629780000000	442540000000	430230000000	416820000000	28	23	31	25	23	22	25	24	Carbamidomethylation
95	138960	A0A3B3ITK0	THBS2	349.9	35	31	25	24	20	21	23	1149700000000	743610000000	629780000000	442540000000	430230000000	416820000000	28	23	31	25	23	22	25	24	Carbamidomethylation
30	39	P60709	ACTB	347.1	71	64	70	64	64	64	61	8802700000000	952400000000	9250200000000	7545700000000	5754200000000	7875400000000	25	8	58	52	58	51	42	49	Carbamidomethylation
30	40	P63261	ACTG1	347.1	71	64	70	64	64	64	61	8802700000000	952400000000	9250200000000	7545700000000	5754200000000	7875400000000	25	8	58	52	58	51	42	49	Carbamidomethylation
38	135	P01008	SERPINC1	346.78	38	17	19	23	14	23	17	42687000000	10110000000	87707000000	32917000000	28086000000	46074000000	26	14	15	21	19	11	17	21	Oxidation (M)	52602	Antithrombin-III OS=Homo sapiens OX=9606 GN=SERPINC1 PE=1 SV=1
58	138968	A0A0A0MS51	GSN	346.25	39	24	29	23	21	27	29							24	2	20	28	34	25	26	24	Carbamidomethylation
58	138969	A0A0A0MT01	GSN	346.25	38	23	28	22	21	27	28							24	2	20	28	34	25	26	24	Carbamidomethylation
58	86	P06396	GSN	346.25	37	23	28	22	20	26	27							24	2	20	28	34	25	26	24	Carbamidomethylation
7	138997	A0A0C4DGB6	ALB	343.77	25	14	14	12	12	16	16	42921000000			40156000000	181850000000	233650000000	32	10	107	190	152	167	175	184	Carbamidomethylation	69227	Albumin OS=Homo sapiens OX=9606 GN=ALB PE=1 SV=1
7	175	P02768	ALB	343.77	24	14	13	12	12	15	15	42921000000			40156000000	181850000000	233650000000	32	10	107	190	152	167	175	184	Carbamidomethylation	69367	Serum albumin OS=Homo sapiens OX=9606 GN=ALB PE=1 SV=2
62	223	P00450	CP	339.39	21	4	5	4	1	4	4	96997000000	86457000000	74365000000	30276000000	78309000000	60791000000	23	23	4	5	5	2	4	4	Carbamidomethylation
70	50	P07437	TUBB	336.69	66	55	55	61	52	49	48	371240000000	385340000000	474940000000	486290000000	278280000000	409970000000	22	3	28	28	26	23	19	23	Carbamidomethylation
77	51	P68371	TUBB4B	333.01	61	55	52	55	40	46	39	184830000000	172440000000	150610000000		52447000000	59363000000	22	3	28	28	23	19	17	21	Carbamidomethylation
91	38	Q07954	LRP1	331.92	11	6	3	4	4	4	3	747950000000	336020000000	493850000000	592570000000	2179300000000	293420000000	38	38	25	15	18	16	17	13	Carbamidomethylation	504610	Prolow-density lipoprotein receptor-related protein 1 OS=Homo sapiens OX=9606 GN=LRP1 PE=1 SV=2
37	132	|TRYP_PIG	|TRYP_PIG	324.15	66	51	47	42	42	51	51	76273000000000	77648000000000	77242000000000	88321000000000	78762000000000	84046000000000	27	27	40	36	37	35	44	42	Carbamidomethylation
94	28	P11142	HSPA8	320.12	47	42	28	34	32	24	31	1039900000000	684380000000	76850000000	699880000000	338670000000	521280000000	25	22	26	16	22	21	12	19	Carbamidomethylation	70898	Heat shock cognate 71 kDa protein OS=Homo sapiens OX=9606 GN=HSPA8 PE=1 SV=1
9	176	P20742	PZP	317.16	15	10	9	9	9	8	11	115630000000000	83764000000000	77134000000000	86951000000000	8180000000	87192000000000	51	24	205	118	75	107	105	139	Carbamidomethylation
184	90	P98095	FBLN2	308.45	20	13	8	18	12	11	6	377860000000	185930000000	338470000000	28290000000	29890000000	139760000000	15	15	12	7	15	11	12	5	Carbamidomethylation	126573	Fibulin-2 OS=Homo sapiens OX=9606 GN=FBLN2 PE=1 SV=2
27	100	P01024	C3	305.91	18	8	10	8	8	8	8	524860000000	664550000000	1243600000000	576170000000	323550000000	56540000000	30	14	39	39	36	36	38	39	Carbamidomethylation
100	75	O43854	EDIL3	304.7	50	25	23	24	10	16	11	1012200000000	560040000000	705560000000	134260000000	217220000000	131770000000	21	21	12	11	11	4	7	5	Carbamidomethylation
150	25956	P08253	MMP2	304.49	42	0	0	0	0	0	0							17	17	0	0	0	0	0	0	Carbamidomethylation	73882	72 kDa type IV collagenase OS=Homo sapiens OX=9606 GN=MMP2 PE=1 SV=2
86	49	Q15582	TGFBI	298.79	44	33	29	38	22	25	25	797620000000	730630000000	918520000000	539380000000	492970000000	554980000000	23	23	17	15	22	11	14	13	Carbamidomethylation	74681	Transforming growth factor-beta-induced protein ig-h3 OS=Homo sapiens OX=9606 GN=TGFBI PE=1 SV=1
122	138999	B1ALD9	POSTN	295.85	26	16	16	18	22	12	19			4857400000				18	1	11	14	17	14	9	13	Carbamidomethylation	90143	Periostin OS=Homo sapiens OX=9606 GN=POSTN PE=1 SV=1
149	58	P35579	MYH9	293.45	15	10	6	8	5	6	5	375860000000	160690000000	200990000000	256640000000	160370000000	165920000000	24	17	15	9	11	8	9	8	Carbamidomethylation	226530	Myosin-9 OS=Homo sapiens OX=9606 GN=MYH9 PE=1 SV=4
46	85	P04114	APOB	289.47	7	3	3	3	3	3	3	7465200000000	6529600000000	5698900000000	6473200000000	5976900000000	5933200000000	33	33	24	26	21	24	23	28	Oxidation (M)	515611	Apolipoprotein B-100 OS=Homo sapiens OX=9606 GN=APOB PE=1 SV=2
98	133	P23142	FBLN1	287.48	17	14	15	14	14	15	14	984270000000	1358600000000	943750000000	926510000000	96130000000	1164100000000	12	6	15	17	16	15	16	16	Carbamidomethylation
167	98	Q9Y4K0	LOXL2	286.48	23	21	18	15	12	17	17	516110000000	662330000000	492130000000	312010000000	338290000000	388830000000	13	13	13	11	11	8	9	11	Carbamidomethylation	86725	Lysyl oxidase homolog 2 OS=Homo sapiens OX=9606 GN=LOXL2 PE=1 SV=1
139	19853	P05121	SERPINE1	282.73	55	0	0	0	0	0	0							16	16	0	0	0	0	0	0		45060	Plasminogen activator inhibitor 1 OS=Homo sapiens OX=9606 GN=SERPINE1 PE=1 SV=1
113	61	P18206	VCL	280.96	30	16	17	20	20	15	19	671470000000	622070000000	828470000000	849170000000	524180000000	1015100000000	22	22	13	12	16	16	14	13		123799	Vinculin OS=Homo sapiens OX=9606 GN=VCL PE=1 SV=4
44	138984	Q5T985	ITIH2	279.71	18	12	12	9	11	12	11							22	5	30	28	27	30	33	32		105216	Inter-alpha-trypsin inhibitor heavy chain H2 OS=Homo sapiens OX=9606 GN=ITIH2 PE=1 SV=1
44	126	P19823	ITIH2	279.71	17	12	12	9	11	12	11							22	5	30	28	27	30	33	32		106463	Inter-alpha-trypsin inhibitor heavy chain H2 OS=Homo sapiens OX=9606 GN=ITIH2 PE=1 SV=2
75	224	P00747	PLG	275.46	12	9	9	9	9	9	9							19	3	18	18	25	17	18	20	Carbamidomethylation
128	120	P04406	GAPDH	274.97	45	41	43	42	42	28	25	885340000000	1451800000000	1196200000000	802940000000	524670000000	619320000000	11	10	13	15	12	11	8	9	Carbamidomethylation
56	139012	E9PIT3	F2	273.81	21	17	14	12	12	17	12							14	2	29	26	26	19	23	22	Carbamidomethylation
56	136	P00734	F2	273.81	20	16	14	11	11	16	11							14	2	29	26	26	19	23	22	Carbamidomethylation
133	65	P07900	HSP90AA1	273.77	28	17	15	17	14	17	14	392990000000	484480000000	278510000000	25950000000	321380000000	304080000000	18	11	12	10	10	9	11	9	Carbamidomethylation	84660	Heat shock protein HSP 90-alpha OS=Homo sapiens OX=9606 GN=HSP90AA1 PE=1 SV=5
145	112	P13639	EEF2	271.55	27	17	22	20	15	12	20	284190000000	316770000000	202420000000	252370000000	118620000000	189330000000	17	17	11	12	12	9	9	11	Carbamidomethylation
48	94	P68032	ACTC1	271.14	37	30	36	30	30	30	30	1247700000000	1520300000000	1111200000000	167170000000	63760000000	962480000000	18	2	35	33	36	33	26	30	Oxidation (M)	42019	Actin alpha cardiac muscle 1 OS=Homo sapiens OX=9606 GN=ACTC1 PE=1 SV=1
124	24936	Q08431	MFGE8	270.69	53	0	0	0	0	0	0							16	16	0	0	0	0	0	0	Carbamidomethylation
103	67	P23526	AHCY	269.09	38	38	33	36	32	36	33	2887300000000	1736600000000	1727300000000	1834100000000	1305700000000	1631300000000	15	15	21	17	15	14	15	15	Carbamidomethylation
142	251	Q08380	LGALS3BP	266.77	39	7	0	7	2	0	0	84911000000		60878000000	2956000000			13	13	3	0	3	1	0	0	Carbamidomethylation	65331	Galectin-3-binding protein OS=Homo sapiens OX=9606 GN=LGALS3BP PE=1 SV=1
192	92	P07858	CTSB	266.03	42	41	41	42	30	20	27	813780000000	1174900000000	697290000000	422220000000	562970000000	704340000000	12	12	11	11	10	8	5	7	Carbamidomethylation	37822	Cathepsin B OS=Homo sapiens OX=9606 GN=CTSB PE=1 SV=3
76	146	Q06033	ITIH3	265.03	14	10	11	8	8	11	9							15	1	22	24	22	20	24	22	Oxidation (M)	99849	Inter-alpha-trypsin inhibitor heavy chain H3 OS=Homo sapiens OX=9606 GN=ITIH3 PE=1 SV=2
135	139029	B1AHL2	FBLN1	264.01	12	12	12	12	12	10	12	72838000000	44667000000	59951000000	58249000000	24013000000	44683000000	8	2	10	11	10	10	9	10	Carbamidomethylation	78329	Fibulin-1 OS=Homo sapiens OX=9606 GN=FBLN1 PE=1 SV=1
106	185	P02538	KRT6A	261.62	28	5	10	9	18	5	23				10598000000		11752000000	22	2	8	9	7	15	8	22	Carbamidomethylation	60045	Keratin type II cytoskeletal 6A OS=Homo sapiens OX=9606 GN=KRT6A PE=1 SV=3
121	74	P14618	PKM	261.33	34	28	27	23	17	21	15	94836000000	60774000000			20087000000		16	2	14	13	12	9	11	7	Carbamidomethylation
84	154	P01031	C5	260.02	12	5	5	4	5	4	4							22	8	15	15	15	14	12	14	Carbamidomethylation
162	141	P06733	ENO1	258.96	41	18	27	28	21	16	21	533150000000	926790000000	33680000000	41820000000	149140000000	920720000000	14	14	7	10	9	7	5	8	Carbamidomethylation	47169	Alpha-enolase OS=Homo sapiens OX=9606 GN=ENO1 PE=1 SV=2
162	139028	A0A2R8Y6G6	ENO1	258.96	41	18	27	28	21	16	21	533150000000	926790000000	33680000000	41820000000	149140000000	920720000000	14	14	7	10	9	7	5	8	Carbamidomethylation	47327	2-phospho-D-glycerate hydro-lyase OS=Homo sapiens OX=9606 GN=ENO1 PE=1 SV=1
138	143	P35443	THBS4	256.99	17	10	7	12	12	8	9	289320000000	7352100000	235280000000	273950000000	46985000000	204080000000	12	7	9	8	13	11	8	9	Carbamidomethylation
138	139011	E7ES19	THBS4	256.99	19	11	8	14	13	9	10	289320000000	7352100000	235280000000	273950000000	46985000000	204080000000	12	7	9	8	13	11	8	9	Carbamidomethylation
90	110	P12259	F5	255.03	8	5	5	4	4	5	4							18	4	15	16	16	11	15	13	Carbamidomethylation	251701	Coagulation factor V OS=Homo sapiens OX=9606 GN=F5 PE=1 SV=4
90	138996	A0A0A0MRJ7	F5	255.03	8	5	5	4	4	5	4							18	4	15	16	16	11	15	13	Carbamidomethylation	252234	Coagulation factor V OS=Homo sapiens OX=9606 GN=F5 PE=1 SV=1
161	2870	Q92743	HTRA1	254.15	36	0	0	0	0	0	0							12	11	0	0	0	0	0	0	Carbamidomethylation	51287	Serine protease HTRA1 OS=Homo sapiens OX=9606 GN=HTRA1 PE=1 SV=1
132	131	P49747	COMP	253.64	21	15	15	16	15	9	17	166720000000	120170000000	115680000000	121280000000	18287000000	103610000000	13	9	11	13	12	10	7	10	Carbamidomethylation
132	139001	G3XAP6	COMP	253.64	22	16	15	17	15	9	18	166720000000	120170000000	115680000000	121280000000	18287000000	103610000000	13	9	11	13	12	10	7	10	Carbamidomethylation
120	138979	H3BTN5	PKM	253.34	36	30	26	25	21	22	20	4024400000			2047200000	2460700000	2501400000	15	1	14	12	12	10	11	8	Carbamidomethylation
126	167	O00560	SDCBP	251.29	55	52	55	55	39	40	55	237160000000	152350000000	146530000000	126630000000	9938000000	138680000000	9	1	11	12	12	7	7	11		32444	Syntenin-1 OS=Homo sapiens OX=9606 GN=SDCBP PE=1 SV=1
182	150	O75083	WDR1	250.82	32	14	11	7	15	11	17	494360000000	351150000000	299640000000	42270000000	27950000000	316450000000	10	10	5	5	6	8	5	6	Carbamidomethylation	66194	WD repeat-containing protein 1 OS=Homo sapiens OX=9606 GN=WDR1 PE=1 SV=4
154	113	P0DMV8	HSPA1A	250.7	27	18	17	20	21	20	17	230780000000	145740000000	58488000000	104580000000	8666000000	140030000000	12	6	12	10	9	14	10	10	Carbamidomethylation	70052	Heat shock 70 kDa protein 1A OS=Homo sapiens OX=9606 GN=HSPA1A PE=1 SV=1
154	114	P0DMV9	HSPA1B	250.7	27	18	17	20	21	20	17	230780000000	145740000000	58488000000	104580000000	8666000000	140030000000	12	6	12	10	9	14	10	10	Carbamidomethylation	70052	Heat shock 70 kDa protein 1B OS=Homo sapiens OX=9606 GN=HSPA1B PE=1 SV=1
154	139000	A0A0G2JIW1	HSPA1B	250.7	26	18	17	20	21	20	17	230780000000	145740000000	58488000000	104580000000	8666000000	140030000000	12	6	12	10	9	14	10	10	Carbamidomethylation	70109	Heat shock 70 kDa protein 1B OS=Homo sapiens OX=9606 GN=HSPA1B PE=1 SV=1
166	309	P02774	GC	250.14	14	8	10	10	9	8	10							7	1	4	7	7	6	4	5	Carbamidomethylation	52918	Vitamin D-binding protein OS=Homo sapiens OX=9606 GN=GC PE=1 SV=2
166	139265	D6RF35	GC	250.14	14	8	10	10	9	8	10							7	1	4	7	7	6	4	5	Carbamidomethylation	53021	Gc-globulin OS=Homo sapiens OX=9606 GN=GC PE=1 SV=1
131	138995	G5EA09	SDCBP	249.75	51	49	51	51	36	31	51	82171000000	40794000000	46854000000	41386000000		39289000000	9	1	11	12	12	7	6	11		34819	Syndecan binding protein (Syntenin) isoform CRA_a OS=Homo sapiens OX=9606 GN=SDCBP PE=1 SV=1
163	138988	A0A0A0MTH3	ILK	248.89	33	23	22	28	19	12	22	646650000000	452710000000	571520000000	362830000000	192460000000	394750000000	14	14	11	9	14	9	5	10	Carbamidomethylation	54612	Integrin-linked protein kinase OS=Homo sapiens OX=9606 GN=ILK PE=1 SV=1
163	97	Q13418	ILK	248.89	35	25	23	30	20	13	23	646650000000	452710000000	571520000000	362830000000	192460000000	394750000000	14	14	11	9	14	9	5	10	Carbamidomethylation	51419	Integrin-linked protein kinase OS=Homo sapiens OX=9606 GN=ILK PE=1 SV=2
152	139209	A0A1B0GV23	CTSD	246.6	41	10	15	19	5	5	12	72542000000	169980000000	153390000000	59988000000	28493000000	125310000000	12	12	3	5	6	2	2	4	Carbamidomethylation
152	139210	A0A1B0GVD5	CTSD	246.6	41	10	15	19	5	5	12	72542000000	169980000000	153390000000	59988000000	28493000000	125310000000	12	12	3	5	6	2	2	4	Carbamidomethylation
152	139211	A0A1B0GWE8	CTSD	246.6	40	10	15	19	5	5	12	72542000000	169980000000	153390000000	59988000000	28493000000	125310000000	12	12	3	5	6	2	2	4	Carbamidomethylation
152	279	P07339	CTSD	246.6	40	10	15	19	5	5	12	72542000000	169980000000	153390000000	59988000000	28493000000	125310000000	12	12	3	5	6	2	2	4	Carbamidomethylation
157	116	Q5VTE0	EEF1A1P5	243.99	40	30	29	32	21	25	27	615180000000	474480000000	686030000000	50030000000	333810000000	664830000000	11	11	11	10	10	9	9	9	Carbamidomethylation	50185	Putative elongation factor 1-alpha-like 3 OS=Homo sapiens OX=9606 GN=EEF1A1P5 PE=5 SV=1
157	115	P68104	EEF1A1	243.99	40	30	29	32	21	25	27	615180000000	474480000000	686030000000	50030000000	333810000000	664830000000	11	11	11	10	10	9	9	9	Carbamidomethylation	50141	Elongation factor 1-alpha 1 OS=Homo sapiens OX=9606 GN=EEF1A1 PE=1 SV=1
159	209	P61224	RAP1B	242.93	64	27	35	41	26	33	33	661770000000	515880000000	547230000000	476620000000	489170000000	491890000000	10	10	6	7	9	6	6	6	Carbamidomethylation	20825	Ras-related protein Rap-1b OS=Homo sapiens OX=9606 GN=RAP1B PE=1 SV=1
107	119	Q9H4B7	TUBB1	242.57	26	23	20	18	18	20	20	1310700000000	933810000000	1105900000000	1006300000000	710450000000	807740000000	10	6	16	13	10	10	10	12	Carbamidomethylation
219	2547	P07355	ANXA2	240.84	50	0	0	0	0	0	3						0	15	15	0	0	0	0	0	1	Carbamidomethylation	38604	Annexin A2 OS=Homo sapiens OX=9606 GN=ANXA2 PE=1 SV=2
155	4800	P26022	PTX3	240.44	44	4	0	0	0	0	0	210020000000						15	15	1	0	0	0	0	0	Carbamidomethylation
148	73	P08238	HSP90AB1	239.84	25	16	17	18	12	13	11	190090000000	255340000000	170560000000	109220000000	9787000000	111330000000	16	8	11	10	11	9	9	7		83264	Heat shock protein HSP 90-beta OS=Homo sapiens OX=9606 GN=HSP90AB1 PE=1 SV=4
204	63	Q8WUM4	PDCD6IP	238.5	25	21	10	20	10	10	4	432570000000	133150000000	147450000000	120310000000	68826000000	19731000000	13	13	14	8	11	7	6	3		96023	Programmed cell death 6-interacting protein OS=Homo sapiens OX=9606 GN=PDCD6IP PE=1 SV=1
115	302	P13647	KRT5	238.24	23	4	5	4	11	4	19				2204400000		49409000000	19	2	7	7	5	13	6	20	Carbamidomethylation
160	199	P02533	KRT14	237.69	35	8	12	5	10	10	23				7043300000		42511000000	15	3	5	6	3	7	5	13	Carbamidomethylation	51562	Keratin type I cytoskeletal 14 OS=Homo sapiens OX=9606 GN=KRT14 PE=1 SV=4
109	248	P36955	SERPINF1	236.98	25	19	19	19	19	19	19							9	3	11	11	10	11	12	13		46312	Pigment epithelium-derived factor OS=Homo sapiens OX=9606 GN=SERPINF1 PE=1 SV=4
174	157	Q9Y4G6	TLN2	235.43	5	2	3	4	3	2	3							11	1	6	7	9	8	5	7	Carbamidomethylation
224	6324	P35555	FBN1	235.11	7	0	0	0	0	0	0							13	13	0	0	0	0	0	0	Carbamidomethylation	312297	Fibrillin-1 OS=Homo sapiens OX=9606 GN=FBN1 PE=1 SV=4
198	151	P00966	ASS1	234.53	31	23	14	20	17	17	14	525330000000	181540000000	373550000000	188870000000	182630000000	166840000000	9	9	9	5	5	6	5	5	Carbamidomethylation	46530	Argininosuccinate synthase OS=Homo sapiens OX=9606 GN=ASS1 PE=1 SV=2
175	144	P10909	CLU	231.27	32	24	24	22	15	16	16	755260000000	861090000000	654650000000	292350000000	474610000000	282090000000	13	13	8	10	10	5	6	5	Carbamidomethylation
187	121	Q15555	MAPRE2	230.92	38	35	30	28	12	20	22	1171600000000	269520000000	291580000000	151140000000	243660000000	277730000000	10	10	8	9	6	3	5	6	Carbamidomethylation	37031	Microtubule-associated protein RP/EB family member 2 OS=Homo sapiens OX=9606 GN=MAPRE2 PE=1 SV=1
83	243	P19827	ITIH1	228.4	9	4	4	4	4	4	4							12	5	11	14	16	12	10	11	Oxidation (M)	101389	Inter-alpha-trypsin inhibitor heavy chain H1 OS=Homo sapiens OX=9606 GN=ITIH1 PE=1 SV=3
181	192	P02452	COL1A1	226.39	6	4	6	6	6	6	5	390260000000	810770000000	881120000000	631620000000	482470000000	701180000000	7	7	5	7	9	8	7	7	Carbamidomethylation	138942	Collagen alpha-1(I) chain OS=Homo sapiens OX=9606 GN=COL1A1 PE=1 SV=5
243	139254	D6RGG3	COL12A1	223.06	6	1	2	2	2	2	1	42971000000	16008000000	37664000000	60085000000	47919000000	42885000000	12	12	3	4	3	3	4	1		333203	Collagen alpha-1(XII) chain OS=Homo sapiens OX=9606 GN=COL12A1 PE=1 SV=1
243	301	Q99715	COL12A1	223.06	6	1	2	2	2	2	1	42971000000	16008000000	37664000000	60085000000	47919000000	42885000000	12	12	3	4	3	3	4	1		333147	Collagen alpha-1(XII) chain OS=Homo sapiens OX=9606 GN=COL12A1 PE=1 SV=2
216	139030	E9PK47	PYGL	221.45	14	10	6	7	10	6	4	81334000000	86502000000	83192000000	156480000000	34268000000	2961000000	9	6	8	5	4	7	4	2	Carbamidomethylation	94070	Alpha-1 4 glucan phosphorylase OS=Homo sapiens OX=9606 GN=PYGL PE=1 SV=1
216	142	P06737	PYGL	221.45	13	10	6	7	10	6	4	81334000000	86502000000	83192000000	156480000000	34268000000	2961000000	9	6	8	5	4	7	4	2	Carbamidomethylation	97149	Glycogen phosphorylase liver form OS=Homo sapiens OX=9606 GN=PYGL PE=1 SV=4
260	149	P48059	LIMS1	219.99	39	26	15	31	4	10	13	172710000000	61524000000	204080000000	0	38179000000	26268000000	10	10	6	4	8	1	2	3	Carbamidomethylation	37251	LIM and senescent cell antigen-like-containing domain protein 1 OS=Homo sapiens OX=9606 GN=LIMS1 PE=1 SV=4
217	139087	A0A087WTA8	A0A087WTA8	218.31	9	4	7	7	6	6	7	264560000000	388130000000	356590000000	283840000000	319430000000	380030000000	8	8	4	6	6	5	5	6	Carbamidomethylation	129151	Collagen alpha-2(I) chain OS=Homo sapiens OX=9606 GN=COL1A2 PE=1 SV=1
217	205	P08123	COL1A2	218.31	9	4	7	7	6	6	7	264560000000	388130000000	356590000000	283840000000	319430000000	380030000000	8	8	4	6	6	5	5	6	Carbamidomethylation	129314	Collagen alpha-2(I) chain OS=Homo sapiens OX=9606 GN=COL1A2 PE=1 SV=7
170	367	P08567	PLEK	215.55	18	17	13	17	17	17	17	404560000000	277080000000	302790000000	349390000000	316480000000	238950000000	5	5	8	7	7	8	6	6	Carbamidomethylation	40125	Pleckstrin OS=Homo sapiens OX=9606 GN=PLEK PE=1 SV=3
69	310	P02787	TF	214.88	21	5	5	6	4	7	5	326970000000	197710000000	441360000000	1059900000000	210700000000	712920000000	22	8	10	9	10	8	16	14	Carbamidomethylation
210	99	P39059	COL15A1	213.64	11	7	8	5	6	9	6	390560000000	433210000000	271520000000	631530000000	432170000000	432170000000	10	10	9	9	6	7	7	8		141720	Collagen alpha-1(XV) chain OS=Homo sapiens OX=9606 GN=COL15A1 PE=1 SV=2
210	138986	A0A087X0K0	COL15A1	213.64	11	7	8	5	6	9	6	390560000000	433210000000	271520000000	631530000000	432170000000	432170000000	10	10	9	9	6	7	7	8		140059	Collagen alpha-1(XV) chain OS=Homo sapiens OX=9606 GN=COL15A1 PE=1 SV=1
165	117	Q86UX7	FERMT3	212.38	28	14	11	15	15	11	11	734540000000	292160000000	348810000000	598280000000	278460000000	413830000000	14	14	10	7	8	9	6	7	Carbamidomethylation	75953	Fermitin family homolog 3 OS=Homo sapiens OX=9606 GN=FERMT3 PE=1 SV=1
215	257	O00391	QSOX1	210.84	16	5	6	4	2	1	3	109130000000	69444000000	65945000000	38242000000	3617400000	23419000000	8	8	3	3	2	1	1	2	Carbamidomethylation	82578	Sulfhydryl oxidase 1 OS=Homo sapiens OX=9606 GN=QSOX1 PE=1 SV=3
246	124	P21399	ACO1	209.31	14	11	6	7	9	9	3	505070000000	151190000000	182560000000	47950000000	3051200000000	251390000000	9	9	7	4	5	6	5	2	Carbamidomethylation	98399	Cytoplasmic aconitate hydratase OS=Homo sapiens OX=9606 GN=ACO1 PE=1 SV=3
218	233	O95084	PRSS23	207.73	25	10	3	7	0	3	0	57542000000	11312000000	18044000000		8042900000		6	6	4	1	2	0	1	0	Carbamidomethylation	43001	Serine protease 23 OS=Homo sapiens OX=9606 GN=PRSS23 PE=1 SV=1
252	24934	O75882	ATRN	206.71	9	0	0	0	0	0	0							10	10	0	0	0	0	0	0	Carbamidomethylation	158536	Attractin OS=Homo sapiens OX=9606 GN=ATRN PE=1 SV=2
104	139980	A0A0A0MS08	IGHG1	206.32	19	0	0	0	0	0	0							11	1	0	0	0	0	0	0	Carbamidomethylation
104	550	P01857	IGHG1	206.32	23	0	0	0	0	0	0							11	1	0	0	0	0	0	0	Carbamidomethylation
104	139978	A0A0A0MS07	IGHG1	206.32	26	0	0	0	0	0	0							11	1	0	0	0	0	0	0	Carbamidomethylation
151	139257	B4E1Z4	B4E1Z4	204.38	7	1	2	2	2	2	2							8	4	1	2	4	4	3	2	Carbamidomethylation	140942	C3/C5 convertase OS=Homo sapiens OX=9606 PE=1 SV=1
147	123	P07195	LDHB	203.27	35	28	28	28	19	19	16	334740000000	331670000000	318890000000	27900000	20160000000	267520000000	9	8	10	9	9	6	5	6	Carbamidomethylation
147	139009	A0A5F9ZHM4	LDHB	203.27	34	27	27	27	18	18	15	334740000000	331670000000	318890000000	27900000	20160000000	267520000000	9	8	10	9	9	6	5	6	Carbamidomethylation
203	253	Q12805	EFEMP1	202.68	28	7	18	12	12	14	15	74583000000	121990000000	115330000000	145120000000	179310000000	180790000000	8	8	3	5	4	4	5	5	Carbamidomethylation	54641	EGF-containing fibulin-like extracellular matrix protein 1 OS=Homo sapiens OX=9606 GN=EFEMP1 PE=1 SV=2
134	411	P05546	SERPIND1	201.45	16	4	4	5	5	4	4	830060000000	918420000000	836480000000	717560000000	519080000000	806760000000	9	8	4	5	6	5	4	4	Carbamidomethylation
239	213	P63104	YWHAZ	200.65	37	20	23	16	0	12	23	15236000000	19262000000	6094900000		14034000000	10108000000	8	5	4	6	3	0	2	4	Oxidation (M)	27745	14-3-3 protein zeta/delta OS=Homo sapiens OX=9606 GN=YWHAZ PE=1 SV=1
239	139097	E7EX29	YWHAZ	200.65	37	20	23	15	0	12	23	15236000000	19262000000	6094900000		14034000000	10108000000	8	5	4	6	3	0	2	4	Oxidation (M)	28037	14-3-3 protein zeta/delta (Fragment) OS=Homo sapiens OX=9606 GN=YWHAZ PE=1 SV=1
225	8333	O43451	MGAM	200.5	7	0	0	0	0	0	0							11	8	0	0	0	0	0	0	Carbamidomethylation	209851	Maltase-glucoamylase intestinal OS=Homo sapiens OX=9606 GN=MGAM PE=1 SV=5
225	155384	E7ER45	MGAM	200.5	5	0	0	0	0	0	0							11	8	0	0	0	0	0	0	Carbamidomethylation	312021	Maltase-glucoamylase intestinal OS=Homo sapiens OX=9606 GN=MGAM PE=1 SV=2
177	138	P00558	PGK1	200.04	27	20	24	18	20	18	14	741890000000	594820000000	613070000000	67970000000	524730000000	406570000000	8	8	8	7	5	7	6	4	Carbamidomethylation	44615	Phosphoglycerate kinase 1 OS=Homo sapiens OX=9606 GN=PGK1 PE=1 SV=3
254	24938	Q8N474	SFRP1	198.23	37	0	0	0	0	0	0							8	8	0	0	0	0	0	0	Carbamidomethylation	35386	Secreted frizzled-related protein 1 OS=Homo sapiens OX=9606 GN=SFRP1 PE=1 SV=1
251	139041	E7ENL6	COL6A3	195.45	4	3	0	3	3	2	1	114410000000		15520000000	103640000000	52129000000	28364000000	8	8	6	0	6	5	5	2		278115	Collagen alpha-3(VI) chain OS=Homo sapiens OX=9606 GN=COL6A3 PE=1 SV=2
251	152	P12111	COL6A3	195.45	3	2	0	2	2	2	1	114410000000		15520000000	103640000000	52129000000	28364000000	8	8	6	0	6	5	5	2		343668	Collagen alpha-3(VI) chain OS=Homo sapiens OX=9606 GN=COL6A3 PE=1 SV=5
140	155391	H0Y300	HP	195.08	15	0	0	0	0	0	0							10	9	0	0	0	0	0	0	Carbamidomethylation
140	155393	A0A0C4DGL8	HP	195.08	20	0	0	0	0	0	0							10	9	0	0	0	0	0	0	Carbamidomethylation
140	155394	J3QR68	HP	195.08	17	0	0	0	0	0	0							10	9	0	0	0	0	0	0	Carbamidomethylation
140	24933	P00738	HP	195.08	17	0	0	0	0	0	0							10	9	0	0	0	0	0	0	Carbamidomethylation
141	474	P08697	SERPINF2	194.88	13	11	11	6	11	11	11							6	1	10	11	5	8	13	9	Carbamidomethylation	54566	Alpha-2-antiplasmin OS=Homo sapiens OX=9606 GN=SERPINF2 PE=1 SV=3
141	139085	A0A0G2JPA8	SERPINF2	194.88	15	13	13	7	13	13	13							6	1	10	11	5	8	13	9	Carbamidomethylation	47937	Alpha-2-antiplasmin OS=Homo sapiens OX=9606 GN=SERPINF2 PE=1 SV=1
258	662	P78509	RELN	194.5	4	0	0	0	0	0	0							11	11	0	0	0	0	0	0	Carbamidomethylation	388389	Reelin OS=Homo sapiens OX=9606 GN=RELN PE=1 SV=3
258	140468	J3KQ66	RELN	194.5	4	0	0	0	0	0	0							11	11	0	0	0	0	0	0	Carbamidomethylation	388437	Reelin OS=Homo sapiens OX=9606 GN=RELN PE=1 SV=1
92	139024	E7EQB2	LTF	191.56	13	10	10	6	6	7	9	0						13	2	15	16	13	12	14	14	Carbamidomethylation	76626	Lactotransferrin (Fragment) OS=Homo sapiens OX=9606 GN=LTF PE=1 SV=1
92	139025	E7ER44	LTF	191.56	13	10	10	6	6	7	8	0						13	2	15	16	13	12	14	14	Carbamidomethylation	77970	Lactotransferrin OS=Homo sapiens OX=9606 GN=LTF PE=1 SV=1
92	188	P02788	LTF	191.56	13	10	10	6	6	7	8	0						13	2	15	16	13	12	14	14	Carbamidomethylation	78182	Lactotransferrin OS=Homo sapiens OX=9606 GN=LTF PE=1 SV=6
235	326	P98160	HSPG2	190.63	4	0	1	1	1	2	1	36757000000	2025200000	75715000000	62957000000	10830000000	7906000000	13	13	2	3	4	2	5	3	Carbamidomethylation	468835	Basement membrane-specific heparan sulfate proteoglycan core protein OS=Homo sapiens OX=9606 GN=HSPG2 PE=1 SV=4
112	139981	A0A286YES1	IGHG3	190.08	12	0	0	0	0	0	0							9	1	0	0	0	0	0	0	Carbamidomethylation
112	139979	A0A4W9A917	IGHG3	190.08	14	0	0	0	0	0	0							9	1	0	0	0	0	0	0	Carbamidomethylation
112	515	P01860	IGHG3	190.08	14	0	0	0	0	0	0							9	1	0	0	0	0	0	0	Carbamidomethylation
238	207	O14818	PSMA7	185.94	35	21	24	21	9	9	9	145990000000	106920000000	127210000000	76307000000	39892000000	60419000000	6	6	4	4	4	2	2	2		27887	Proteasome subunit alpha type-7 OS=Homo sapiens OX=9606 GN=PSMA7 PE=1 SV=1
247	139076	A0A1C7CYX9	DPYSL2	184.65	18	12	6	5	11	2	7	93936000000	21404000000	48168000000	96314000000		20991000000	8	7	5	3	3	4	1	4		73503	Dihydropyrimidinase-related protein 2 OS=Homo sapiens OX=9606 GN=DPYSL2 PE=1 SV=1
247	196	Q16555	DPYSL2	184.65	21	14	8	6	13	2	8	93936000000	21404000000	48168000000	96314000000		20991000000	8	7	5	3	3	4	1	4		62294	Dihydropyrimidinase-related protein 2 OS=Homo sapiens OX=9606 GN=DPYSL2 PE=1 SV=1
256	140	Q9NZN3	EHD3	184.41	21	19	15	13	8	9	4	19830000000	129080000000	96866000000	81591000000	130810000000	21117000000	7	7	7	4	3	3	3	3	Carbamidomethylation	60887	EH domain-containing protein 3 OS=Homo sapiens OX=9606 GN=EHD3 PE=1 SV=2
271	352	P07357	C8A	184.04	10	5	2	4	4	4	0	0	51633000000	0	0	0		6	6	2	1	1	1	1	0	Carbamidomethylation	65163	Complement component C8 alpha chain OS=Homo sapiens OX=9606 GN=C8A PE=1 SV=2
319	158	Q00610	CLTC	183.54	6	4	2	2	0	1	1	69598000000	15249000000	21155000000		2361200000	3800200000	6	6	6	2	2	0	1	1	Carbamidomethylation	191613	Clathrin heavy chain 1 OS=Homo sapiens OX=9606 GN=CLTC PE=1 SV=5
319	139082	A0A087WVQ6	CLTC	183.54	6	4	2	2	0	1	1	69598000000	15249000000	21155000000		2361200000	3800200000	6	6	6	2	2	0	1	1	Carbamidomethylation	192057	Clathrin heavy chain OS=Homo sapiens OX=9606 GN=CLTC PE=1 SV=1
231	247	Q86YZ3	HRNR	183.4	3	1	1	1	1	0	2	3746800000	1354300000	1271400000	6664100000		13445000000	6	6	2	1	1	4	0	7		282389	Hornerin OS=Homo sapiens OX=9606 GN=HRNR PE=1 SV=2
168	206	P62805	H4C9	183.25	53	45	43	45	44	44	43	1966600000000	961590000000	1183400000000	1333500000000	1016600000000	1348600000000	8	8	9	5	8	8	7	6	Oxidation (M)	11367	Histone H4 OS=Homo sapiens OX=9606 GN=H4C1 PE=1 SV=2
180	156	P49746	THBS3	178.97	12	6	8	8	6	3	3	6159000000	34952000000	18974000000	23072000000	4025500000	26333000000	8	6	8	7	7	6	5	5	Carbamidomethylation
173	139053	C9JRL6	EML2	178.18	14	12	9	14	12	12	12	238720000000	110010000000	149940000000	152590000000	148330000000	146810000000	6	6	7	6	8	6	7	6	Carbamidomethylation	65565	Echinoderm microtubule-associated protein-like 2 OS=Homo sapiens OX=9606 GN=EML2 PE=1 SV=2
173	155	O95834	EML2	178.18	13	11	8	13	11	11	11	238720000000	110010000000	149940000000	152590000000	148330000000	146810000000	6	6	7	6	8	6	7	6	Carbamidomethylation	70679	Echinoderm microtubule-associated protein-like 2 OS=Homo sapiens OX=9606 GN=EML2 PE=1 SV=1
173	139054	K7EIK7	EML2	178.18	11	10	7	11	10	10	10	238720000000	110010000000	149940000000	152590000000	148330000000	146810000000	6	6	7	6	8	6	7	6	Carbamidomethylation	84730	Echinoderm microtubule-associated protein-like 2 OS=Homo sapiens OX=9606 GN=EML2 PE=1 SV=1
173	139052	A0A0C4DGQ7	EML2	178.18	20	17	13	20	17	17	17	238720000000	110010000000	149940000000	152590000000	148330000000	146810000000	6	6	7	6	8	6	7	6	Carbamidomethylation	46644	Echinoderm microtubule-associated protein-like 2 OS=Homo sapiens OX=9606 GN=EML2 PE=1 SV=1
297	591	P11047	LAMC1	177.44	6	1	1	0	0	0	0	43814000000	21199000000					7	7	1	1	0	0	0	0	Carbamidomethylation	177602	Laminin subunit gamma-1 OS=Homo sapiens OX=9606 GN=LAMC1 PE=1 SV=3
299	410	P12814	ACTN1	176.94	10	2	3	3	1	1	2	3799000000	47404000000	56155000000	34843000000	3016000000	34837000000	7	7	2	2	2	1	1	2	Carbamidomethylation	103058	Alpha-actinin-1 OS=Homo sapiens OX=9606 GN=ACTN1 PE=1 SV=2
127	487	P08519	LPA	176.57	2	1	1	1	1	1	1		0					10	1	8	8	9	7	7	8	Carbamidomethylation	501323	Apolipoprotein(a) OS=Homo sapiens OX=9606 GN=LPA PE=1 SV=1
356	139309	E9PN41	TSPAN4	176.39	42	23	17	36	0	23	17	107280000000	52589000000	74093000000		31105000000	49526000000	3	3	2	1	2	0	2	1	Carbamidomethylation	15195	Tetraspanin-4 (Fragment) OS=Homo sapiens OX=9606 GN=TSPAN4 PE=1 SV=1
356	139310	A8MVV6	TSPAN4	176.39	32	18	13	28	0	18	13	107280000000	52589000000	74093000000		31105000000	49526000000	3	3	2	1	2	0	2	1	Carbamidomethylation	19448	Tetraspanin OS=Homo sapiens OX=9606 GN=TSPAN4 PE=1 SV=1
356	397	O14817	TSPAN4	176.39	24	13	10	20	0	13	10	107280000000	52589000000	74093000000		31105000000	49526000000	3	3	2	1	2	0	2	1	Carbamidomethylation	26118	Tetraspanin-4 OS=Homo sapiens OX=9606 GN=TSPAN4 PE=1 SV=1
356	139314	J3KQ42	TSPAN4	176.39	22	12	9	19	0	12	9	107280000000	52589000000	74093000000		31105000000	49526000000	3	3	2	1	2	0	2	1	Carbamidomethylation	28030	Tetraspanin OS=Homo sapiens OX=9606 GN=TSPAN4 PE=1 SV=1
221	137	P35580	MYH10	175.93	5	4	3	2	1	4	2	0	0	0	0	0		8	1	7	5	3	2	6	3	Carbamidomethylation	228997	Myosin-10 OS=Homo sapiens OX=9606 GN=MYH10 PE=1 SV=3
326	144010	J3QSU6	TNC	175.77	4	0	0	0	0	0	0							6	6	0	0	0	0	0	0	Carbamidomethylation	220851	Tenascin OS=Homo sapiens OX=9606 GN=TNC PE=1 SV=1
326	13733	P24821	TNC	175.77	4	0	0	0	0	0	0							6	6	0	0	0	0	0	0	Carbamidomethylation	240851	Tenascin OS=Homo sapiens OX=9606 GN=TNC PE=1 SV=3
209	139057	A0A087X0S5	COL6A1	175.05	6	6	6	6	4	4	6	281690000000	30350000000	329160000000	277430000000	220850000000	395880000000	5	5	4	4	5	3	3	5		108339	Collagen alpha-1(VI) chain OS=Homo sapiens OX=9606 GN=COL6A1 PE=1 SV=1
209	178	P12109	COL6A1	175.05	6	6	6	6	4	4	6	281690000000	30350000000	329160000000	277430000000	220850000000	395880000000	5	5	4	4	5	3	3	5		108529	Collagen alpha-1(VI) chain OS=Homo sapiens OX=9606 GN=COL6A1 PE=1 SV=3
328	13553	Q16270	IGFBP7	174.68	26	0	0	0	0	0	0							4	4	0	0	0	0	0	0	Carbamidomethylation	29130	Insulin-like growth factor-binding protein 7 OS=Homo sapiens OX=9606 GN=IGFBP7 PE=1 SV=1
195	194	Q93088	BHMT	174.36	22	17	22	14	17	11	11	257120000000	270490000000	137440000000	198460000000	123530000000	115640000000	6	6	6	7	5	5	4	4	Carbamidomethylation	44999	Betaine--homocysteine S-methyltransferase 1 OS=Homo sapiens OX=9606 GN=BHMT PE=1 SV=2
321	24964	Q13751	LAMB3	174	6	0	0	0	0	0	0							5	5	0	0	0	0	0	0	Carbamidomethylation	129572	Laminin subunit beta-3 OS=Homo sapiens OX=9606 GN=LAMB3 PE=1 SV=1
102	316	P02647	APOA1	173.78	13	6	6	6	6	10	11					39315000000	38051000000	6	5	3	5	3	3	4	7		30778	Apolipoprotein A-I OS=Homo sapiens OX=9606 GN=APOA1 PE=1 SV=1
102	139446	F8W696	APOA1	173.78	15	7	7	7	7	11	12					39315000000	38051000000	6	5	3	5	3	3	4	7		27909	Apolipoprotein A-I OS=Homo sapiens OX=9606 GN=APOA1 PE=1 SV=1
137	139098	J3KMX3	AFP	173.31	10	7	7	7	7	10	7					0		6	1	7	10	9	10	11	12	Carbamidomethylation	70450	Alpha-fetoprotein OS=Homo sapiens OX=9606 GN=AFP PE=1 SV=1
137	177	P02771	AFP	173.31	11	7	7	7	7	11	7					0		6	1	7	10	9	10	11	12	Carbamidomethylation	68678	Alpha-fetoprotein OS=Homo sapiens OX=9606 GN=AFP PE=1 SV=1
264	139374	F5H2D0	C1R	173.03	12	3	1	1	0	0	1	57499000000	22834000000	31827000000			2604000000	7	7	2	1	1	0	0	1	Carbamidomethylation	76614	Complement subcomponent C1r OS=Homo sapiens OX=9606 GN=C1R PE=1 SV=3
264	417	P00736	C1R	173.03	11	2	1	1	0	0	1	57499000000	22834000000	31827000000			2604000000	7	7	2	1	1	0	0	1	Carbamidomethylation	80119	Complement C1r subcomponent OS=Homo sapiens OX=9606 GN=C1R PE=1 SV=2
264	139375	A0A3B3ISR2	C1R	173.03	11	2	1	1	0	0	1	57499000000	22834000000	31827000000			2604000000	7	7	2	1	1	0	0	1	Carbamidomethylation	80174	Complement subcomponent C1r OS=Homo sapiens OX=9606 GN=C1R PE=1 SV=1
264	139376	B4DPQ0	C1R	173.03	11	2	1	1	0	0	1	57499000000	22834000000	31827000000			2604000000	7	7	2	1	1	0	0	1	Carbamidomethylation	81890	Complement subcomponent C1r OS=Homo sapiens OX=9606 GN=C1R PE=1 SV=1
290	305	P07942	LAMB1	172.95	6	1	0	1	2	0	0	16044000000		28116000000	41606000000			8	8	2	0	1	2	0	0	Carbamidomethylation	198037	Laminin subunit beta-1 OS=Homo sapiens OX=9606 GN=LAMB1 PE=1 SV=2
290	139236	G3XAI2	LAMB1	172.95	6	1	0	1	1	0	0	16044000000		28116000000	41606000000			8	8	2	0	1	2	0	0	Carbamidomethylation	200477	Laminin subunit beta-1 OS=Homo sapiens OX=9606 GN=LAMB1 PE=1 SV=1
108	407	Q14624	ITIH4	172.07	9	6	4	4	4	6	4							9	3	11	9	9	9	8	8	Carbamidomethylation	103357	Inter-alpha-trypsin inhibitor heavy chain H4 OS=Homo sapiens OX=9606 GN=ITIH4 PE=1 SV=4
108	139046	B7ZKJ8	ITIH4	172.07	9	6	4	4	4	6	4							9	3	11	9	9	9	8	8	Carbamidomethylation	103881	ITIH4 protein OS=Homo sapiens OX=9606 GN=ITIH4 PE=1 SV=1
188	169	P62826	RAN	170.56	30	25	21	17	25	20	30	213710000000	142980000000	151130000000	174060000000	687810000000	189320000000	8	8	6	4	5	6	5	7	Carbamidomethylation	24423	GTP-binding nuclear protein Ran OS=Homo sapiens OX=9606 GN=RAN PE=1 SV=3
188	139074	B5MDF5	RAN	170.56	28	23	20	16	23	19	27	213710000000	142980000000	151130000000	174060000000	687810000000	189320000000	8	8	6	4	5	6	5	7	Carbamidomethylation	26224	GTP-binding nuclear protein Ran OS=Homo sapiens OX=9606 GN=RAN PE=1 SV=1
188	139059	J3KQE5	RAN	170.56	28	23	20	16	23	19	27	213710000000	142980000000	151130000000	174060000000	687810000000	189320000000	8	8	6	4	5	6	5	7	Carbamidomethylation	26816	GTP-binding nuclear protein Ran (Fragment) OS=Homo sapiens OX=9606 GN=RAN PE=1 SV=1
188	139058	F5H018	RAN	170.56	33	27	23	19	27	22	32	213710000000	142980000000	151130000000	174060000000	687810000000	189320000000	8	8	6	4	5	6	5	7	Carbamidomethylation	22436	GTP-binding nuclear protein Ran (Fragment) OS=Homo sapiens OX=9606 GN=RAN PE=1 SV=8
194	258	Q16777	H2AC20	169.91	44	44	44	44	44	44	44	66950000000	370430000000	540980000000	47540000000	446880000000	45830000000	4	3	9	6	5	5	6	8	Oxidation (M)	13988	Histone H2A type 2-C OS=Homo sapiens OX=9606 GN=HIST2H2AC PE=1 SV=4
194	259	Q6FI13	H2AC19	169.91	44	44	44	44	44	44	44	66950000000	370430000000	540980000000	47540000000	446880000000	45830000000	4	3	9	6	5	5	6	8	Oxidation (M)	14095	Histone H2A type 2-A OS=Homo sapiens OX=9606 GN=HIST2H2AA3 PE=1 SV=3
146	402	P04004	VTN	169.7	12	7	5	6	5	5	5			120270000000	67989000000			6	2	7	5	8	7	5	5	Carbamidomethylation	54306	Vitronectin OS=Homo sapiens OX=9606 GN=VTN PE=1 SV=1
241	139542	H0YIN9	KRT5	169.58	27	6	6	6	11	6	11							6	1	2	2	1	4	2	5	Oxidation (M)	21974	Keratin type II cytoskeletal 5 (Fragment) OS=Homo sapiens OX=9606 GN=KRT5 PE=1 SV=1
307	242	P11216	PYGB	169.31	9	5	5	3	4	4	3		0					5	2	4	2	1	2	2	1	Carbamidomethylation	96696	Glycogen phosphorylase brain form OS=Homo sapiens OX=9606 GN=PYGB PE=1 SV=5
169	287	P08779	KRT16	169.19	20	5	9	5	7	10	15						10087000000	10	1	4	5	3	6	5	11	Carbamidomethylation	51268	Keratin type I cytoskeletal 16 OS=Homo sapiens OX=9606 GN=KRT16 PE=1 SV=4
227	227	P00488	F13A1	167.83	8	4	5	5	6	5	2	46230000000	593810000000	369420000000	567870000000	33090000000	25378000000	6	6	5	3	4	6	5	1	Carbamidomethylation	83267	Coagulation factor XIII A chain OS=Homo sapiens OX=9606 GN=F13A1 PE=1 SV=4
306	230	P07686	HEXB	166.97	22	7	13	11	3	3	0	113160000000	127040000000	11860000000	48077000000	16466000000		7	7	3	4	4	1	1	0		63111	Beta-hexosaminidase subunit beta OS=Homo sapiens OX=9606 GN=HEXB PE=1 SV=3
178	385	Q16853	AOC3	166.67	11	6	6	3	3	7	3	209150000000	247780000000	192190000000	146640000000	114910000000	161180000000	6	6	4	4	4	3	4	3	Carbamidomethylation	84622	Membrane primary amine oxidase OS=Homo sapiens OX=9606 GN=AOC3 PE=1 SV=3
302	179	P60842	EIF4A1	166.37	21	13	6	12	0	3	4	204510000000	108980000000	12070000000		0	60536000000	7	7	4	2	4	0	1	1	Carbamidomethylation	46154	Eukaryotic initiation factor 4A-I OS=Homo sapiens OX=9606 GN=EIF4A1 PE=1 SV=1
234	182	Q9BUD6	SPON2	166.36	47	11	7	30	36	25	24	409240000000	254250000000	32450000000	56860000000	185280000000	319590000000	8	8	5	4	6	9	6	7	Carbamidomethylation	35846	Spondin-2 OS=Homo sapiens OX=9606 GN=SPON2 PE=1 SV=3
185	219	Q04695	KRT17	165	16	9	8	4	6	6	11							9	1	5	4	2	5	3	9		48106	Keratin type I cytoskeletal 17 OS=Homo sapiens OX=9606 GN=KRT17 PE=1 SV=2
330	139278	G3V1A4	CFL1	164.53	36	28	26	36	28	36	36	48286000000	50264000000	106320000000	53961000000	35021000000	52354000000	3	3	2	2	3	2	3	3	Carbamidomethylation	16812	Cofilin non-muscle isoform OS=Homo sapiens OX=9606 GN=CFL1 PE=1 SV=1
330	139279	E9PP50	CFL1	164.53	33	26	25	33	26	33	33	48286000000	50264000000	106320000000	53961000000	35021000000	52354000000	3	3	2	2	3	2	3	3	Carbamidomethylation	17778	Cofilin non-muscle isoform (Fragment) OS=Homo sapiens OX=9606 GN=CFL1 PE=1 SV=8
330	366	P23528	CFL1	164.53	32	25	23	32	25	32	32	48286000000	50264000000	106320000000	53961000000	35021000000	52354000000	3	3	2	2	3	2	3	3	Carbamidomethylation	18502	Cofilin-1 OS=Homo sapiens OX=9606 GN=CFL1 PE=1 SV=3
330	139280	E9PK25	CFL1	164.53	26	21	19	26	21	26	26	48286000000	50264000000	106320000000	53961000000	35021000000	52354000000	3	3	2	2	3	2	3	3	Carbamidomethylation	22728	Cofilin non-muscle isoform OS=Homo sapiens OX=9606 GN=CFL1 PE=1 SV=1
205	172	P27348	YWHAQ	163.6	33	22	22	13	22	15	18	32821000000	28111000000	7872800000	11656000000	16138000000	23751000000	7	3	5	7	4	3	3	4	Carbamidomethylation
289	193	Q9UBG0	MRC2	161.68	3	2	1	2	2	1	2	20222000000	4250800000	3982700000	98129000000	4706200000	4716900000	5	5	3	3	4	3	1	2	Carbamidomethylation	166674	C-type mannose receptor 2 OS=Homo sapiens OX=9606 GN=MRC2 PE=1 SV=2
250	139165	A6NMH8	CD81	160.44	17	17	6	17	17	17	17	316110000000	50337000000	209770000000	201680000000	167850000000	62106000000	3	3	3	1	3	3	3	3	Carbamidomethylation	29806	Tetraspanin OS=Homo sapiens OX=9606 GN=CD81 PE=1 SV=1
250	139153	E9PJK1	CD81	160.44	28	28	10	28	28	28	28	316110000000	50337000000	209770000000	201680000000	167850000000	62106000000	3	3	3	1	3	3	3	3	Carbamidomethylation	17963	Tetraspanin OS=Homo sapiens OX=9606 GN=CD81 PE=1 SV=1
250	139154	E9PRJ8	CD81	160.44	22	22	8	22	22	22	22	316110000000	50337000000	209770000000	201680000000	167850000000	62106000000	3	3	3	1	3	3	3	3	Carbamidomethylation	22516	Tetraspanin (Fragment) OS=Homo sapiens OX=9606 GN=CD81 PE=1 SV=1
250	139155	H0YDL9	CD81	160.44	21	21	7	21	21	21	21	316110000000	50337000000	209770000000	201680000000	167850000000	62106000000	3	3	3	1	3	3	3	3	Carbamidomethylation	23803	Tetraspanin (Fragment) OS=Homo sapiens OX=9606 GN=CD81 PE=1 SV=1
250	139156	H0YDJ9	CD81	160.44	21	21	7	21	21	21	21	316110000000	50337000000	209770000000	201680000000	167850000000	62106000000	3	3	3	1	3	3	3	3	Carbamidomethylation	24440	Tetraspanin (Fragment) OS=Homo sapiens OX=9606 GN=CD81 PE=1 SV=1
250	274	P60033	CD81	160.44	20	20	7	20	20	20	20	316110000000	50337000000	209770000000	201680000000	167850000000	62106000000	3	3	3	1	3	3	3	3	Carbamidomethylation	25809	CD81 antigen OS=Homo sapiens OX=9606 GN=CD81 PE=1 SV=1
250	139164	E9PIF1	CD81	160.44	19	19	7	19	19	19	19	316110000000	50337000000	209770000000	201680000000	167850000000	62106000000	3	3	3	1	3	3	3	3	Carbamidomethylation	25903	Tetraspanin OS=Homo sapiens OX=9606 GN=CD81 PE=1 SV=1
179	153	P11717	IGF2R	160.15	3	2	2	2	2	2	2	207760000000	120440000000	201620000000	294520000000	218870000000	276810000000	7	7	5	5	4	5	5	5	Carbamidomethylation	274373	Cation-independent mannose-6-phosphate receptor OS=Homo sapiens OX=9606 GN=IGF2R PE=1 SV=3
202	139205	E9PGA6	C1QTNF3-AMACR	158.92	16	12	7	16	7	12	12	832640000000	510820000000	768810000000	562620000000	587250000000	546450000000	6	6	6	2	7	3	5	4	Carbamidomethylation	31075	C1QTNF3-AMACR readthrough (NMD candidate) OS=Homo sapiens OX=9606 GN=C1QTNF3-AMACR PE=4 SV=1
202	405	Q9BXJ4	C1QTNF3	158.92	19	13	8	19	8	13	13	832640000000	510820000000	768810000000	562620000000	587250000000	546450000000	6	6	6	2	7	3	5	4	Carbamidomethylation	26994	Complement C1q tumor necrosis factor-related protein 3 OS=Homo sapiens OX=9606 GN=C1QTNF3 PE=1 SV=1
244	292	P00338	LDHA	156.33	25	12	12	6	6	9	9	117910000000	104780000000	85074000000	89484000000	90671000000	100690000000	7	6	3	3	2	2	3	3	Carbamidomethylation	36689	L-lactate dehydrogenase A chain OS=Homo sapiens OX=9606 GN=LDHA PE=1 SV=2
200	139233	G8JLH6	CD9	156.31	17	17	17	17	13	7	17	22130000000	15500000	142380000000	97484000000	40955000000	96803000000	3	3	6	5	5	2	2	3	Carbamidomethylation	28124	Tetraspanin OS=Homo sapiens OX=9606 GN=CD9 PE=1 SV=2
200	139232	A0A2R8Y478	CD9	156.31	26	26	26	26	20	11	26	22130000000	15500000	142380000000	97484000000	40955000000	96803000000	3	3	6	5	5	2	2	3	Carbamidomethylation	17680	Tetraspanin OS=Homo sapiens OX=9606 GN=CD9 PE=1 SV=1
200	139231	A6NNI4	CD9	156.31	26	26	26	26	20	11	26	22130000000	15500000	142380000000	97484000000	40955000000	96803000000	3	3	6	5	5	2	2	3	Carbamidomethylation	17764	Tetraspanin OS=Homo sapiens OX=9606 GN=CD9 PE=1 SV=1
200	289	P21926	CD9	156.31	18	18	18	18	14	7	18	22130000000	15500000	142380000000	97484000000	40955000000	96803000000	3	3	6	5	5	2	2	3	Carbamidomethylation	25416	CD9 antigen OS=Homo sapiens OX=9606 GN=CD9 PE=1 SV=4
193	222	P04075	ALDOA	155.27	16	13	16	16	16	16	13	168170000000	174450000000	209740000000	163890000000	144980000000	144340000000	6	5	5	5	7	6	6	5	Carbamidomethylation	39420	Fructose-bisphosphate aldolase A OS=Homo sapiens OX=9606 GN=ALDOA PE=1 SV=2
193	139115	J3KPS3	ALDOA	155.27	16	13	16	16	16	16	13	168170000000	174450000000	209740000000	163890000000	144980000000	144340000000	6	5	5	5	7	6	6	5	Carbamidomethylation	39818	Fructose-bisphosphate aldolase OS=Homo sapiens OX=9606 GN=ALDOA PE=1 SV=1
164	139644	A0A024R6I7	A0A024R6I7	155.16	13	2	2	2	2	2	2							9	7	2	2	2	1	1	2		46709	Alpha-1-antitrypsin OS=Homo sapiens OX=9606 GN=SERPINA1 PE=1 SV=1
164	5175	P01009	SERPINA1	155.16	13	2	2	2	2	2	2							9	7	2	2	2	1	1	2		46737	Alpha-1-antitrypsin OS=Homo sapiens OX=9606 GN=SERPINA1 PE=1 SV=3
400	913	Q14974	KPNB1	153.95	9	0	2	7	2	2	2		4626900000	2310000	0	2240400000	3553100000	4	4	0	1	3	1	1	1	Carbamidomethylation	97170	Importin subunit beta-1 OS=Homo sapiens OX=9606 GN=KPNB1 PE=1 SV=2
222	412	O95497	VNN1	153.57	7	5	5	7	5	7	7	262360000000	292810000000	381290000000	200040000000	365320000000	363730000000	3	3	3	3	4	3	4	4	Carbamidomethylation	57012	Pantetheinase OS=Homo sapiens OX=9606 GN=VNN1 PE=1 SV=2
272	667	O76061	STC2	153.51	17	0	8	0	5	0	0		0		1035100000			3	3	0	1	0	2	0	0	Carbamidomethylation	33249	Stanniocalcin-2 OS=Homo sapiens OX=9606 GN=STC2 PE=1 SV=1
230	139207	F5GX11	PSMA1	152.58	27	22	18	18	18	18	18	17810000000	82884000000	93574000000	99828000000	70694000000	81701000000	5	5	4	3	3	3	3	3		26505	Proteasome endopeptidase complex OS=Homo sapiens OX=9606 GN=PSMA1 PE=1 SV=1
230	225	P25786	PSMA1	152.58	25	20	17	17	17	17	17	17810000000	82884000000	93574000000	99828000000	70694000000	81701000000	5	5	4	3	3	3	3	3		29556	Proteasome subunit alpha type-1 OS=Homo sapiens OX=9606 GN=PSMA1 PE=1 SV=1
129	140239	A0A286YFJ8	IGHG4	152.35	15	0	0	0	0	0	0							9	2	0	0	0	0	0	0	Carbamidomethylation
129	2601	P01861	IGHG4	152.35	19	0	0	0	0	0	0							9	2	0	0	0	0	0	0	Carbamidomethylation
342	241	P28066	PSMA5	152.3	29	21	14	13	0	13	0	64302000000	51116000000	54718000000		32014000000		5	5	3	3	2	0	2	0	Carbamidomethylation	26411	Proteasome subunit alpha type-5 OS=Homo sapiens OX=9606 GN=PSMA5 PE=1 SV=3
196	281	Q99880	H2BC13	150.89	27	27	27	27	27	27	27	262270000000	128390000000	185870000000	203790000000	150670000000	13410000000	4	2	5	6	5	5	5	6	Oxidation (M)	13952	Histone H2B type 1-L OS=Homo sapiens OX=9606 GN=H2BC13 PE=1 SV=3
196	270	Q5QNW6	H2BC18	150.89	27	27	27	27	27	27	27	262270000000	128390000000	185870000000	203790000000	150670000000	13410000000	4	2	5	6	5	5	5	6	Oxidation (M)	13920	Histone H2B type 2-F OS=Homo sapiens OX=9606 GN=HIST2H2BF PE=1 SV=3
196	264	O60814	H2BC12	150.89	27	27	27	27	27	27	27	262270000000	128390000000	185870000000	203790000000	150670000000	13410000000	4	2	5	6	5	5	5	6	Oxidation (M)	13890	Histone H2B type 1-K OS=Homo sapiens OX=9606 GN=H2BC12 PE=1 SV=3
196	267	P58876	H2BC5	150.89	27	27	27	27	27	27	27	262270000000	128390000000	185870000000	203790000000	150670000000	13410000000	4	2	5	6	5	5	5	6	Oxidation (M)	13936	Histone H2B type 1-D OS=Homo sapiens OX=9606 GN=HIST1H2BD PE=1 SV=2
196	282	P57053	H2BC12L	150.89	27	27	27	27	27	27	27	262270000000	128390000000	185870000000	203790000000	150670000000	13410000000	4	2	5	6	5	5	5	6	Oxidation (M)	13944	Histone H2B type F-S OS=Homo sapiens OX=9606 GN=H2BFS PE=1 SV=2
196	266	Q99879	H2BC14	150.89	27	27	27	27	27	27	27	262270000000	128390000000	185870000000	203790000000	150670000000	13410000000	4	2	5	6	5	5	5	6	Oxidation (M)	13989	Histone H2B type 1-M OS=Homo sapiens OX=9606 GN=H2BC14 PE=1 SV=3
196	268	Q93079	H2BC9	150.89	27	27	27	27	27	27	27	262270000000	128390000000	185870000000	203790000000	150670000000	13410000000	4	2	5	6	5	5	5	6	Oxidation (M)	13892	Histone H2B type 1-H OS=Homo sapiens OX=9606 GN=HIST1H2BH PE=1 SV=3
196	269	Q99877	H2BC15	150.89	27	27	27	27	27	27	27	262270000000	128390000000	185870000000	203790000000	150670000000	13410000000	4	2	5	6	5	5	5	6	Oxidation (M)	13922	Histone H2B type 1-N OS=Homo sapiens OX=9606 GN=H2BC15 PE=1 SV=3
196	265	P62807	H2BC8	150.89	27	27	27	27	27	27	27	262270000000	128390000000	185870000000	203790000000	150670000000	13410000000	4	2	5	6	5	5	5	6	Oxidation (M)	13906	Histone H2B type 1-C/E/F/G/I OS=Homo sapiens OX=9606 GN=H2BC4 PE=1 SV=4
196	139222	U3KQK0	H2BC15	150.89	20	20	20	20	20	20	20	262270000000	128390000000	185870000000	203790000000	150670000000	13410000000	4	2	5	6	5	5	5	6	Oxidation (M)	18804	Histone H2B OS=Homo sapiens OX=9606 GN=H2BC15 PE=1 SV=1
229	275	Q14520	HABP2	150.16	13	6	4	4	4	6	6	78448000000	33867000000	33127000000	4816000000	38706000000	54568000000	6	6	5	3	3	4	4	5	Carbamidomethylation	62672	Hyaluronan-binding protein 2 OS=Homo sapiens OX=9606 GN=HABP2 PE=1 SV=1
303	285	P31146	CORO1A	149.94	16	11	9	16	9	4	11	9094000000	41845000000	63026000000	50727000000	51606000000	58418000000	4	4	3	2	4	2	2	3	Carbamidomethylation	51026	Coronin-1A OS=Homo sapiens OX=9606 GN=CORO1A PE=1 SV=4
263	335	P01266	TG	148.26	3	2	1	0	1	2	2	235320000000	94856000000		132560000000	18610000000	133260000000	6	6	4	2	0	2	3	3	Carbamidomethylation	304790	Thyroglobulin OS=Homo sapiens OX=9606 GN=TG PE=1 SV=5
375	3466	P10619	CTSA	148.22	16	0	13	13	8	0	3		53569000000	66075000000	8196800000000		7864900000	4	4	0	3	3	2	0	1	Carbamidomethylation	54466	Lysosomal protective protein OS=Homo sapiens OX=9606 GN=CTSA PE=1 SV=2
375	139746	X6R5C5	CTSA	148.22	16	0	13	13	8	0	3		53569000000	66075000000	8196800000000		7864900000	4	4	0	3	3	2	0	1	Carbamidomethylation	54256	Carboxypeptidase OS=Homo sapiens OX=9606 GN=CTSA PE=1 SV=1
375	139747	X6R8A1	CTSA	148.22	15	0	12	12	8	0	3		53569000000	66075000000	8196800000000		7864900000	4	4	0	3	3	2	0	1	Carbamidomethylation	56233	Carboxypeptidase OS=Homo sapiens OX=9606 GN=CTSA PE=1 SV=1
236	139130	A0A3B3ITK7	PGM1	147.77	12	7	7	12	12	12	7	64879000000	44946000000	75586000000	54362000000	36526000000	4971000000	4	4	3	3	5	4	4	3		63958	Phosphoglucomutase-1 OS=Homo sapiens OX=9606 GN=PGM1 PE=1 SV=1
236	377	P36871	PGM1	147.77	12	7	7	12	12	12	7	64879000000	44946000000	75586000000	54362000000	36526000000	4971000000	4	4	3	3	5	4	4	3		61449	Phosphoglucomutase-1 OS=Homo sapiens OX=9606 GN=PGM1 PE=1 SV=3
208	280	Q8N257	H2BC26	146.97	27	27	19	26	27	26	27	14120000000		91768000000	108560000000	71213000000	98925000000	4	2	5	4	4	5	4	6	Oxidation (M)	13908	Histone H2B type 3-B OS=Homo sapiens OX=9606 GN=HIST3H2BB PE=1 SV=3
208	262	P23527	H2BC17	146.97	27	27	19	26	27	26	27	14120000000		91768000000	108560000000	71213000000	98925000000	4	2	5	4	4	5	4	6	Oxidation (M)	13906	Histone H2B type 1-O OS=Homo sapiens OX=9606 GN=HIST1H2BO PE=1 SV=3
208	260	Q16778	H2BC21	146.97	27	27	19	26	27	26	27	14120000000		91768000000	108560000000	71213000000	98925000000	4	2	5	4	4	5	4	6	Oxidation (M)	13920	Histone H2B type 2-E OS=Homo sapiens OX=9606 GN=HIST2H2BE PE=1 SV=3
208	263	P33778	H2BC3	146.97	27	27	19	26	27	26	27	14120000000		91768000000	108560000000	71213000000	98925000000	4	2	5	4	4	5	4	6	Oxidation (M)	13950	Histone H2B type 1-B OS=Homo sapiens OX=9606 GN=HIST1H2BB PE=1 SV=2
208	261	P06899	H2BC11	146.97	27	27	19	26	27	26	27	14120000000		91768000000	108560000000	71213000000	98925000000	4	2	5	4	4	5	4	6	Oxidation (M)	13904	Histone H2B type 1-J OS=Homo sapiens OX=9606 GN=H2BC11 PE=1 SV=3
237	155403	A0A140T9M0	HLA-C	146.32	13	0	0	0	0	0	0							6	5	0	0	0	0	0	0		41514	HLA class I histocompatibility antigen C alpha chain OS=Homo sapiens OX=9606 GN=HLA-C PE=1 SV=1
237	155404	A0A140T9U0	HLA-C	146.32	14	0	0	0	0	0	0							6	5	0	0	0	0	0	0		41417	HLA class I histocompatibility antigen C alpha chain OS=Homo sapiens OX=9606 GN=HLA-C PE=1 SV=1
237	155405	A0A1W2PRZ0	HLA-C	146.32	15	0	0	0	0	0	0							6	5	0	0	0	0	0	0		36726	HLA class I histocompatibility antigen C alpha chain OS=Homo sapiens OX=9606 GN=HLA-C PE=1 SV=1
237	155406	A0A140T9W2	HLA-C	146.32	14	0	0	0	0	0	0							6	5	0	0	0	0	0	0		39941	HLA class I histocompatibility antigen C alpha chain OS=Homo sapiens OX=9606 GN=HLA-C PE=1 SV=1
237	155407	Q53YP1	HLA-C	146.32	14	0	0	0	0	0	0							6	5	0	0	0	0	0	0		40861	HLA class I histocompatibility antigen OS=Homo sapiens OX=9606 GN=HLA-C PE=1 SV=1
298	238	Q6V0I7	FAT4	146.23	1	1	1	1	1	1	1	148830000000	11413000000	40969000000	128290000000	8531600000	8897300000	4	4	3	2	5	3	2	2		542693	Protocadherin Fat 4 OS=Homo sapiens OX=9606 GN=FAT4 PE=1 SV=2
249	384	P53634	CTSC	144.19	9	7	9	7	2	2	2	28681000000	95956000000	66488000000	39807000000	30315000000	41889000000	3	3	2	3	2	1	1	1	Carbamidomethylation	51854	Dipeptidyl peptidase 1 OS=Homo sapiens OX=9606 GN=CTSC PE=1 SV=2
283	139769	F5H423	F5H423	143.93	33	5	14	14	14	10	5	61875000000	104980000000	99681000000	64281000000	76417000000	53004000000	5	5	1	3	2	2	2	1		23346	Uncharacterized protein OS=Homo sapiens OX=9606 PE=3 SV=1
283	622	P61204	ARF3	143.93	39	6	16	16	16	12	6	61875000000	104980000000	99681000000	64281000000	76417000000	53004000000	5	5	1	3	2	2	2	1		20601	ADP-ribosylation factor 3 OS=Homo sapiens OX=9606 GN=ARF3 PE=1 SV=2
283	621	P84077	ARF1	143.93	39	6	16	16	16	12	6	61875000000	104980000000	99681000000	64281000000	76417000000	53004000000	5	5	1	3	2	2	2	1		20697	ADP-ribosylation factor 1 OS=Homo sapiens OX=9606 GN=ARF1 PE=1 SV=2
327	216	Q9HBI1	PARVB	143.07	13	13	10	4	4	4	10	157050000000	6988000000	27264000000	28648000000	23279000000	46302000000	4	4	4	3	1	1	1	3		41714	Beta-parvin OS=Homo sapiens OX=9606 GN=PARVB PE=1 SV=1
274	252	P62258	YWHAE	142.5	21	13	13	0	0	4	13	2902000000	53109000000				55102000000	5	3	3	4	0	0	1	3	Carbamidomethylation
189	139100	J3QS39	UBB	142.44	51	51	51	51	51	37	51	689480000000	49200000	565190000000	77070000000	514060000000	45720000000	4	4	6	4	7	7	5	5		10469	Polyubiquitin-B (Fragment) OS=Homo sapiens OX=9606 GN=UBB PE=1 SV=1
189	139101	J3QTR3	RPS27A	142.44	44	44	44	44	44	32	44	689480000000	49200000	565190000000	77070000000	514060000000	45720000000	4	4	6	4	7	7	5	5		12237	Ubiquitin-40S ribosomal protein S27a (Fragment) OS=Homo sapiens OX=9606 GN=RPS27A PE=1 SV=1
189	139102	F5H6Q2	UBC	142.44	39	39	39	39	39	28	39	689480000000	49200000	565190000000	77070000000	514060000000	45720000000	4	4	6	4	7	7	5	5		13732	Polyubiquitin-C (Fragment) OS=Homo sapiens OX=9606 GN=UBC PE=1 SV=8
189	210	P62987	UBA52	142.44	37	37	37	37	37	27	37	689480000000	49200000	565190000000	77070000000	514060000000	45720000000	4	4	6	4	7	7	5	5		14728	Ubiquitin-60S ribosomal protein L40 OS=Homo sapiens OX=9606 GN=UBA52 PE=1 SV=2
189	139103	F5GYU3	UBC	142.44	35	35	35	35	35	25	35	689480000000	49200000	565190000000	77070000000	514060000000	45720000000	4	4	6	4	7	7	5	5		15032	Polyubiquitin-C (Fragment) OS=Homo sapiens OX=9606 GN=UBC PE=1 SV=1
189	139104	F5H2Z3	UBC	142.44	35	35	35	35	35	25	35	689480000000	49200000	565190000000	77070000000	514060000000	45720000000	4	4	6	4	7	7	5	5		15310	Polyubiquitin-C (Fragment) OS=Homo sapiens OX=9606 GN=UBC PE=1 SV=1
189	139105	F5H265	UBC	142.44	32	32	32	32	32	23	32	689480000000	49200000	565190000000	77070000000	514060000000	45720000000	4	4	6	4	7	7	5	5		16841	Polyubiquitin-C (Fragment) OS=Homo sapiens OX=9606 GN=UBC PE=1 SV=1
189	139106	B4DV12	UBB	142.44	31	31	31	31	31	22	31	689480000000	49200000	565190000000	77070000000	514060000000	45720000000	4	4	6	4	7	7	5	5		17215	Polyubiquitin-B OS=Homo sapiens OX=9606 GN=UBB PE=1 SV=1
189	139107	F5H388	UBC	142.44	30	30	30	30	30	22	30	689480000000	49200000	565190000000	77070000000	514060000000	45720000000	4	4	6	4	7	7	5	5		17484	Polyubiquitin-C (Fragment) OS=Homo sapiens OX=9606 GN=UBC PE=1 SV=1
189	211	P62979	RPS27A	142.44	30	30	30	30	30	22	30	689480000000	49200000	565190000000	77070000000	514060000000	45720000000	4	4	6	4	7	7	5	5		17965	Ubiquitin-40S ribosomal protein S27a OS=Homo sapiens OX=9606 GN=RPS27A PE=1 SV=2
189	139108	F5H747	UBC	142.44	29	29	29	29	29	21	29	689480000000	49200000	565190000000	77070000000	514060000000	45720000000	4	4	6	4	7	7	5	5		18073	Polyubiquitin-C (Fragment) OS=Homo sapiens OX=9606 GN=UBC PE=1 SV=8
189	139109	F5GXK7	UBC	142.44	28	28	28	28	28	20	28	689480000000	49200000	565190000000	77070000000	514060000000	45720000000	4	4	6	4	7	7	5	5		19016	Polyubiquitin-C (Fragment) OS=Homo sapiens OX=9606 GN=UBC PE=1 SV=2
189	139110	J3QKN0	UBB	142.44	23	23	23	23	23	17	23	689480000000	49200000	565190000000	77070000000	514060000000	45720000000	4	4	6	4	7	7	5	5		23163	Polyubiquitin-B (Fragment) OS=Homo sapiens OX=9606 GN=UBB PE=1 SV=1
189	212	P0CG47	UBB	142.44	21	21	21	21	21	15	21	689480000000	49200000	565190000000	77070000000	514060000000	45720000000	4	4	6	4	7	7	5	5		25762	Polyubiquitin-B OS=Homo sapiens OX=9606 GN=UBB PE=1 SV=1
189	139111	Q5PY61	UBC	142.44	21	21	21	21	21	15	21	689480000000	49200000	565190000000	77070000000	514060000000	45720000000	4	4	6	4	7	7	5	5		25758	Polyubiquitin-C OS=Homo sapiens OX=9606 GN=UBC PE=1 SV=1
189	139112	Q96C32	UBC	142.44	15	15	15	15	15	11	15	689480000000	49200000	565190000000	77070000000	514060000000	45720000000	4	4	6	4	7	7	5	5		34304	Polyubiquitin-C OS=Homo sapiens OX=9606 GN=UBC PE=1 SV=1
371	1100	Q5D862	FLG2	141.83	2	0	0	0	2	0	1				1200800000		1347100000	3	3	0	0	0	2	0	1		248072	Filaggrin-2 OS=Homo sapiens OX=9606 GN=FLG2 PE=1 SV=1
317	603	P52209	PGD	141.49	12	2	4	2	7	4	7	12204000000	50855000000	0	73762000000	43123000000	41808000000	5	5	1	1	1	2	1	2	Carbamidomethylation	53140	6-phosphogluconate dehydrogenase decarboxylating OS=Homo sapiens OX=9606 GN=PGD PE=1 SV=3
424	18524	P81605	DCD	140.95	54	0	0	31	44	0	21			51959000000	75662000000		5097600000	4	4	0	0	1	3	0	1	Carbamidomethylation	11284	Dermcidin OS=Homo sapiens OX=9606 GN=DCD PE=1 SV=2
286	371	O00299	CLIC1	139.47	20	12	9	12	11	12	20	0	0	78592000000	51893000000	31207000000	18199000000	4	4	2	2	2	2	2	4	Carbamidomethylation	26923	Chloride intracellular channel protein 1 OS=Homo sapiens OX=9606 GN=CLIC1 PE=1 SV=4
171	195	P0CG39	POTEJ	138.98	5	3	3	3	3	3	2							4	1	6	6	6	5	5	5	Carbamidomethylation	117390	POTE ankyrin domain family member J OS=Homo sapiens OX=9606 GN=POTEJ PE=3 SV=1
404	318	P22314	UBA1	137.68	5	2	1	4	0	0	1	59374000000	14638000000	9556800000			1548000000	4	4	2	1	2	0	0	1	Carbamidomethylation	117849	Ubiquitin-like modifier-activating enzyme 1 OS=Homo sapiens OX=9606 GN=UBA1 PE=1 SV=3
136	380	P68871	HBB	137.63	29	20	20	13	20	20	20							4	1	7	8	6	8	9	9		15998	Hemoglobin subunit beta OS=Homo sapiens OX=9606 GN=HBB PE=1 SV=2
393	311	Q14204	DYNC1H1	137.35	2	0	0	0	0	0	0	3348300000		0	184600000			5	5	1	0	1	1	0	0		532412	Cytoplasmic dynein 1 heavy chain 1 OS=Homo sapiens OX=9606 GN=DYNC1H1 PE=1 SV=5
275	24944	P13747	HLA-E	136.94	8	0	0	0	0	0	0							2	1	0	0	0	0	0	0	Carbamidomethylation	40058	HLA class I histocompatibility antigen alpha chain E OS=Homo sapiens OX=9606 GN=HLA-E PE=1 SV=4
351	313	P48740	MASP1	135.84	7	3	3	1	0	2	0	43141000000	23294000000	51147000000		0		4	4	2	2	1	0	1	0	Carbamidomethylation	79247	Mannan-binding lectin serine protease 1 OS=Homo sapiens OX=9606 GN=MASP1 PE=1 SV=3
351	139319	F8W876	MASP1	135.84	14	6	6	3	0	4	0	43141000000	23294000000	51147000000		0		4	4	2	2	1	0	1	0	Carbamidomethylation	40613	Mannan-binding lectin serine protease 1 OS=Homo sapiens OX=9606 GN=MASP1 PE=1 SV=1
333	24939	Q2M2H8	MGAM2	134.73	2	0	0	0	0	0	0							4	1	0	0	0	0	0	0		277989	Probable maltase-glucoamylase 2 OS=Homo sapiens OX=9606 GN=MGAM2 PE=2 SV=3
305	155422	A0A087X1J7	A0A087X1J7	134.24	22	0	0	5	0	0	0			37963000000				5	5	0	0	1	0	0	0		25402	Glutathione peroxidase OS=Homo sapiens OX=9606 GN=GPX3 PE=1 SV=1
305	12628	P22352	GPX3	134.24	22	0	0	5	0	0	0			37963000000				5	5	0	0	1	0	0	0		25552	Glutathione peroxidase 3 OS=Homo sapiens OX=9606 GN=GPX3 PE=1 SV=2
340	354	P17858	PFKL	133.94	7	3	2	7	0	0	0	79515000000	69146000000	7732000000				4	4	2	1	4	0	0	0	Carbamidomethylation	85018	ATP-dependent 6-phosphofructokinase liver type OS=Homo sapiens OX=9606 GN=PFKL PE=1 SV=6
232	364	P07358	C8B	133.61	9	3	1	2	3	2	1	56895000000	53188000000	0	58423000000	0	72498000000	5	5	3	1	2	2	1	1	Carbamidomethylation	67047	Complement component C8 beta chain OS=Homo sapiens OX=9606 GN=C8B PE=1 SV=3
207	373	P55058	PLTP	133.58	8	8	8	8	6	8	6	12230000000	112790000000	116370000000	27577000000	102560000000	19606000000	2	2	4	4	5	3	3	3	Carbamidomethylation	54739	Phospholipid transfer protein OS=Homo sapiens OX=9606 GN=PLTP PE=1 SV=1
199	201	Q71DI3	H3C15	133.22	40	34	40	29	34	40	35	91608000000	61843000000	78259000000	52235000000	27645000000	50309000000	4	1	5	7	4	5	6	6	Carbamidomethylation	15388	Histone H3.2 OS=Homo sapiens OX=9606 GN=HIST2H3A PE=1 SV=3
276	401	P07737	PFN1	132.6	26	14	14	14	9	9	14							3	1	3	2	2	1	1	2		15054	Profilin-1 OS=Homo sapiens OX=9606 GN=PFN1 PE=1 SV=2
353	24978	P12532	CKMT1B	132.37	7	0	0	0	0	0	0							2	2	0	0	0	0	0	0	Carbamidomethylation	47037	Creatine kinase U-type mitochondrial OS=Homo sapiens OX=9606 GN=CKMT1A PE=1 SV=1
320	139273	A0A0D9SEN1	A0A0D9SEN1	131.98	6	4	4	5	0	3	3	6367000000	54578000000	60883000000		4008000000	2491000000	4	4	2	2	3	0	1	1	Carbamidomethylation	87584	Prolyl endopeptidase FAP OS=Homo sapiens OX=9606 GN=FAP PE=1 SV=1
320	351	Q12884	FAP	131.98	6	4	4	5	0	3	3	6367000000	54578000000	60883000000		4008000000	2491000000	4	4	2	2	3	0	1	1	Carbamidomethylation	87713	Prolyl endopeptidase FAP OS=Homo sapiens OX=9606 GN=FAP PE=1 SV=5
320	139365	B4DLR2	FAP	131.98	6	4	4	5	0	3	3	6367000000	54578000000	60883000000		4008000000	2491000000	4	4	2	2	3	0	1	1	Carbamidomethylation	84863	Prolyl endopeptidase FAP OS=Homo sapiens OX=9606 GN=FAP PE=1 SV=1
255	139123	A0A087WUL2	PSMB3	131.83	35	35	17	24	19	17	12	149560000000	72235000000	80266000000	72063000000	78748000000	48299000000	4	4	4	2	3	2	2	1	Carbamidomethylation	16161	Proteasome chain 13 (Fragment) OS=Homo sapiens OX=9606 GN=PSMB3 PE=1 SV=1
255	200	P49720	PSMB3	131.83	25	25	12	17	14	12	9	149560000000	72235000000	80266000000	72063000000	78748000000	48299000000	4	4	4	2	3	2	2	1	Carbamidomethylation	22949	Proteasome subunit beta type-3 OS=Homo sapiens OX=9606 GN=PSMB3 PE=1 SV=2
323	155409	A0A0G2JIE7	C2	131.75	9	0	0	0	0	0	0							4	2	0	0	0	0	0	0	Carbamidomethylation	58789	C3/C5 convertase OS=Homo sapiens OX=9606 GN=C2 PE=1 SV=1
323	155410	H0Y3H6	C2	131.75	9	0	0	0	0	0	0							4	2	0	0	0	0	0	0	Carbamidomethylation	58908	C3/C5 convertase (Fragment) OS=Homo sapiens OX=9606 GN=C2 PE=1 SV=1
323	155411	A0A0G2JL69	C2	131.75	6	0	0	0	0	0	0							4	2	0	0	0	0	0	0	Carbamidomethylation	80150	C3/C5 convertase OS=Homo sapiens OX=9606 GN=C2 PE=1 SV=1
323	6464	P06681	C2	131.75	6	0	0	0	0	0	0							4	2	0	0	0	0	0	0	Carbamidomethylation	83268	Complement C2 OS=Homo sapiens OX=9606 GN=C2 PE=1 SV=2
323	155414	B4DQI1	C2	131.75	9	0	0	0	0	0	0							4	2	0	0	0	0	0	0	Carbamidomethylation	56467	Complement C2 OS=Homo sapiens OX=9606 GN=C2 PE=1 SV=1
211	202	P68431	H3C8	131.63	40	34	40	29	34	40	35	43111000000	60713000000	22185000000	34094000000	12235000000	42597000000	4	1	5	6	3	5	5	5	Carbamidomethylation
410	7725	P04083	ANXA1	130.53	14	0	0	0	0	0	0							3	3	0	0	0	0	0	0		38714	Annexin A1 OS=Homo sapiens OX=9606 GN=ANXA1 PE=1 SV=2
313	139201	H0YN18	PSMA4	130.51	17	17	0	17	13	10	10	115850000000		72837000000	32713000000	19699000000	24131000000	3	3	3	0	3	2	1	1	Carbamidomethylation	26282	Proteasome endopeptidase complex OS=Homo sapiens OX=9606 GN=PSMA4 PE=1 SV=1
313	139202	H0YL69	PSMA4	130.51	17	17	0	17	13	9	9	115850000000		72837000000	32713000000	19699000000	24131000000	3	3	3	0	3	2	1	1	Carbamidomethylation	26376	Proteasome subunit alpha type (Fragment) OS=Homo sapiens OX=9606 GN=PSMA4 PE=1 SV=1
313	278	P25789	PSMA4	130.51	15	15	0	15	11	8	8	115850000000		72837000000	32713000000	19699000000	24131000000	3	3	3	0	3	2	1	1	Carbamidomethylation	29484	Proteasome subunit alpha type-4 OS=Homo sapiens OX=9606 GN=PSMA4 PE=1 SV=1
313	139197	H0YKT8	PSMA4	130.51	22	22	0	22	17	12	12	115850000000		72837000000	32713000000	19699000000	24131000000	3	3	3	0	3	2	1	1	Carbamidomethylation	19962	Proteasome subunit beta (Fragment) OS=Homo sapiens OX=9606 GN=PSMA4 PE=1 SV=8
313	139198	H0YMI6	PSMA4	130.51	22	22	0	22	16	12	12	115850000000		72837000000	32713000000	19699000000	24131000000	3	3	3	0	3	2	1	1	Carbamidomethylation	20527	Proteasome subunit alpha type (Fragment) OS=Homo sapiens OX=9606 GN=PSMA4 PE=1 SV=1
313	139199	H0YMA1	PSMA4	130.51	19	19	0	19	14	11	11	115850000000		72837000000	32713000000	19699000000	24131000000	3	3	3	0	3	2	1	1	Carbamidomethylation	23271	Proteasome subunit alpha type (Fragment) OS=Homo sapiens OX=9606 GN=PSMA4 PE=1 SV=1
313	139200	H0YMZ1	PSMA4	130.51	18	18	0	18	14	10	10	115850000000		72837000000	32713000000	19699000000	24131000000	3	3	3	0	3	2	1	1	Carbamidomethylation	24526	Proteasome subunit alpha type (Fragment) OS=Homo sapiens OX=9606 GN=PSMA4 PE=1 SV=8
190	489	Q6YHK3	CD109	129.42	2	1	1	2	1	1	1	59349000000	55795000000	84685000000	45557000000	50685000000	46403000000	3	2	5	3	4	3	3	4	Carbamidomethylation	161688	CD109 antigen OS=Homo sapiens OX=9606 GN=CD109 PE=1 SV=2
287	26871	P01701	IGLV1-51	128.06	13	0	0	0	0	0	0							5	2	0	0	0	0	0	0		12249	Immunoglobulin lambda variable 1-51 OS=Homo sapiens OX=9606 GN=IGLV1-51 PE=1 SV=2
365	589	P07093	SERPINE2	126.39	13	4	6	0	0	0	0	26124000000	0					3	3	1	1	0	0	0	0		44002	Glia-derived nexin OS=Homo sapiens OX=9606 GN=SERPINE2 PE=1 SV=1
337	431	P25787	PSMA2	126.2	17	8	8	8	0	8	8	62845000000	24145000000	31091000000		0	31983000000	2	2	1	1	1	0	1	1		25899	Proteasome subunit alpha type-2 OS=Homo sapiens OX=9606 GN=PSMA2 PE=1 SV=2
337	139593	A0A024RA52	PSMA2	126.2	17	8	8	8	0	8	8	62845000000	24145000000	31091000000		0	31983000000	2	2	1	1	1	0	1	1		25899	Proteasome subunit alpha type OS=Homo sapiens OX=9606 GN=PSMA2 PE=1 SV=1
337	139592	C9JCK5	PSMA2	126.2	24	12	12	12	0	12	12	62845000000	24145000000	31091000000		0	31983000000	2	2	1	1	1	0	1	1		18607	Proteasome endopeptidase complex OS=Homo sapiens OX=9606 GN=PSMA2 PE=1 SV=1
373	585	P05556	ITGB1	126.1	8	3	0	0	0	0	0	10275000000						5	5	1	0	0	0	0	0		88415	Integrin beta-1 OS=Homo sapiens OX=9606 GN=ITGB1 PE=1 SV=2
310	24987	F8WCM5	INS-IGF2	125.47	14	0	0	0	0	0	0							2	2	0	0	0	0	0	0	Carbamidomethylation	21537	Insulin isoform 2 OS=Homo sapiens OX=9606 GN=INS-IGF2 PE=2 SV=1
310	155570	C9JNR5	INS	125.47	32	0	0	0	0	0	0							2	2	0	0	0	0	0	0	Carbamidomethylation	10631	Insulin (Fragment) OS=Homo sapiens OX=9606 GN=INS PE=4 SV=1
310	155571	A6XGL2	INS	125.47	30	0	0	0	0	0	0							2	2	0	0	0	0	0	0	Carbamidomethylation	10959	Insulin OS=Homo sapiens OX=9606 GN=INS PE=1 SV=1
310	24985	P01308	INS	125.47	26	0	0	0	0	0	0							2	2	0	0	0	0	0	0	Carbamidomethylation	11981	Insulin OS=Homo sapiens OX=9606 GN=INS PE=1 SV=1
261	24970	P02766	TTR	124.85	21	0	5	0	0	5	5		54099000000			70593000000	50292000000	3	3	0	1	0	0	1	1		15887	Transthyretin OS=Homo sapiens OX=9606 GN=TTR PE=1 SV=1
261	155499	A0A087WT59	TTR	124.85	17	0	4	0	0	4	4		54099000000			70593000000	50292000000	3	3	0	1	0	0	1	1		20146	Transthyretin OS=Homo sapiens OX=9606 GN=TTR PE=1 SV=1
265	304	P61981	YWHAG	124.5	22	7	11	7	4	4	8		717680000	200390000	260460000		0	5	2	2	4	2	1	1	2	Carbamidomethylation
294	376	P60900	PSMA6	124.4	15	9	5	9	9	5	5	8744000000	5216000000	4978000000	55066000000	49437000000	58145000000	3	3	2	1	2	2	1	1	Carbamidomethylation	27399	Proteasome subunit alpha type-6 OS=Homo sapiens OX=9606 GN=PSMA6 PE=1 SV=1
294	139300	G3V5Z7	PSMA6	124.4	14	9	5	9	9	5	5	8744000000	5216000000	4978000000	55066000000	49437000000	58145000000	3	3	2	1	2	2	1	1	Carbamidomethylation	28147	Proteasome subunit alpha type OS=Homo sapiens OX=9606 GN=PSMA6 PE=1 SV=1
294	139297	G3V3U4	PSMA6	124.4	34	21	11	21	21	11	11	8744000000	5216000000	4978000000	55066000000	49437000000	58145000000	3	3	2	1	2	2	1	1	Carbamidomethylation	11570	Proteasome subunit alpha type OS=Homo sapiens OX=9606 GN=PSMA6 PE=1 SV=1
294	139298	G3V3I1	PSMA6	124.4	24	16	8	16	16	8	8	8744000000	5216000000	4978000000	55066000000	49437000000	58145000000	3	3	2	1	2	2	1	1	Carbamidomethylation	16645	Proteasome subunit alpha type OS=Homo sapiens OX=9606 GN=PSMA6 PE=1 SV=1
294	139299	G3V295	PSMA6	124.4	18	11	6	11	11	6	6	8744000000	5216000000	4978000000	55066000000	49437000000	58145000000	3	3	2	1	2	2	1	1	Carbamidomethylation	22842	Proteasome subunit alpha type OS=Homo sapiens OX=9606 GN=PSMA6 PE=1 SV=1
322	2672	Q86Y46	KRT73	124.17	7	0	2	0	1	1	4						50169000000	6	1	0	1	0	1	1	4	Carbamidomethylation	58923	Keratin type II cytoskeletal 73 OS=Homo sapiens OX=9606 GN=KRT73 PE=1 SV=1
322	4604	Q7RTS7	KRT74	124.17	7	0	2	0	1	2	4						50169000000	6	1	0	1	0	1	1	4	Carbamidomethylation	57865	Keratin type II cytoskeletal 74 OS=Homo sapiens OX=9606 GN=KRT74 PE=1 SV=2
322	141622	F8W1S1	KRT74	124.17	7	0	2	0	1	1	4						50169000000	6	1	0	1	0	1	1	4	Carbamidomethylation	59407	Keratin type II cytoskeletal 74 OS=Homo sapiens OX=9606 GN=KRT74 PE=1 SV=1
242	215	P31946	YWHAB	123.07	20	17	11	7	0	10	13	1894700000				1780500000	271100000	5	1	4	5	3	0	2	3	Oxidation (M)	28082	14-3-3 protein beta/alpha OS=Homo sapiens OX=9606 GN=YWHAB PE=1 SV=3
315	293	P53396	ACLY	122.54	5	3	1	3	2	1	1	52115000000	13418000000	16537000000	23864000000	14009000000	13651000000	5	5	3	1	2	2	1	1		120839	ATP-citrate synthase OS=Homo sapiens OX=9606 GN=ACLY PE=1 SV=3
282	155624	P01699	IGLV1-44	122.28	13	0	0	0	0	0	0							6	3	0	0	0	0	0	0		12201	Immunoglobulin lambda variable 1-44 OS=Homo sapiens OX=9606 GN=IGLV1-44 PE=1 SV=2
394	3427	O15230	LAMA5	120.88	2	0	0	0	0	0	0			526740000		0	4267200000	4	4	0	0	1	0	1	1	Carbamidomethylation	399740	Laminin subunit alpha-5 OS=Homo sapiens OX=9606 GN=LAMA5 PE=1 SV=8
341	345	Q01518	CAP1	119.8	8	4	8	4	4	4	8	30597000000	33289000000	3003400000	4058200000	5085100000	31808000000	3	3	3	3	1	1	1	3		51902	Adenylyl cyclase-associated protein 1 OS=Homo sapiens OX=9606 GN=CAP1 PE=1 SV=5
429	3339	P08729	KRT7	118.63	6	0	0	0	1	0	6						15831000000	4	1	0	0	0	1	0	2		51386	Keratin type II cytoskeletal 7 OS=Homo sapiens OX=9606 GN=KRT7 PE=1 SV=5
304	404	P35858	IGFALS	118.3	4	4	1	1	2	1	4	42812000000	27461000000	13143000000	29461000000	11268000000	48318000000	2	2	2	1	1	1	1	2		66035	Insulin-like growth factor-binding protein complex acid labile subunit OS=Homo sapiens OX=9606 GN=IGFALS PE=1 SV=1
339	328	Q86VP6	CAND1	118.19	5	3	2	3	4	3	0	30181000000	15807000000	23009000000	17434000000	18559000000		3	3	2	1	2	2	2	0		136375	Cullin-associated NEDD8-dissociated protein 1 OS=Homo sapiens OX=9606 GN=CAND1 PE=1 SV=2
339	139329	A0A0C4DGH5	CAND1	118.19	8	4	2	4	6	4	0	30181000000	15807000000	23009000000	17434000000	18559000000		3	3	2	1	2	2	2	0		85409	Cullin-associated NEDD8-dissociated protein 1 (Fragment) OS=Homo sapiens OX=9606 GN=CAND1 PE=1 SV=1
220	139171	K7EK07	H3-3B	117.47	42	35	42	5	11	42	36	34199000000	17978000000			63265000000	22653000000	4	1	4	5	2	3	6	4	Carbamidomethylation	14914	Histone H3 (Fragment) OS=Homo sapiens OX=9606 GN=H3-3B PE=1 SV=1
220	203	P84243	H3-3B	117.47	40	34	40	5	10	40	35	34199000000	17978000000			63265000000	22653000000	4	1	4	5	2	3	6	4	Carbamidomethylation	15328	Histone H3.3 OS=Homo sapiens OX=9606 GN=H3-3A PE=1 SV=2
281	139151	C9JEU5	FGG	117.4	13	10	6	4	4	6	6	388830000000	272440000000	238810000000	201980000000	259970000000	298220000000	4	4	3	2	1	1	2	2	Carbamidomethylation	50323	Fibrinogen gamma chain OS=Homo sapiens OX=9606 GN=FGG PE=1 SV=1
281	139152	C9JC84	FGG	117.4	12	10	6	4	4	6	6	388830000000	272440000000	238810000000	201980000000	259970000000	298220000000	4	4	3	2	1	1	2	2	Carbamidomethylation	52338	Fibrinogen gamma chain OS=Homo sapiens OX=9606 GN=FGG PE=1 SV=1
281	383	P02679	FGG	117.4	12	10	6	4	4	6	6	388830000000	272440000000	238810000000	201980000000	259970000000	298220000000	4	4	3	2	1	1	2	2	Carbamidomethylation	51512	Fibrinogen gamma chain OS=Homo sapiens OX=9606 GN=FGG PE=1 SV=3
398	60742	P13497	BMP1	116.87	5	0	0	0	0	0	0							4	4	0	0	0	0	0	0	Carbamidomethylation	111249	Bone morphogenetic protein 1 OS=Homo sapiens OX=9606 GN=BMP1 PE=1 SV=2
285	255	P55263	ADK	116.04	10	10	7	7	7	10	3	111780000000	55481000000	9307000000	85333000000	6924000000	35999000000	3	3	3	2	2	2	3	1	Carbamidomethylation	40545	Adenosine kinase OS=Homo sapiens OX=9606 GN=ADK PE=1 SV=2
266	139322	C9J0D1	H2AZ2	115.82	31	31	31	31	31	31	31	5891500000	903130000	2873400000	5613700000	417600000	4142900000	2	1	3	2	3	3	3	3		13163	Histone H2A OS=Homo sapiens OX=9606 GN=H2AZ2 PE=1 SV=1
266	139323	A0A494C189	H2AZ1	115.82	30	30	30	30	30	30	30	5891500000	903130000	2873400000	5613700000	417600000	4142900000	2	1	3	2	3	3	3	3		13496	Histone H2A OS=Homo sapiens OX=9606 GN=H2AZ1 PE=1 SV=1
266	386	P0C0S5	H2AZ1	115.82	30	30	30	30	30	30	30	5891500000	903130000	2873400000	5613700000	417600000	4142900000	2	1	3	2	3	3	3	3		13553	Histone H2A.Z OS=Homo sapiens OX=9606 GN=H2AZ1 PE=1 SV=2
266	387	Q71UI9	H2AZ2	115.82	30	30	30	30	30	30	30	5891500000	903130000	2873400000	5613700000	417600000	4142900000	2	1	3	2	3	3	3	3		13509	Histone H2A.V OS=Homo sapiens OX=9606 GN=H2AFV PE=1 SV=3
329	598	Q14117	DPYS	115.22	7	2	2	2	4	2	4				0		711000	3	2	1	1	1	2	1	2		56630	Dihydropyrimidinase OS=Homo sapiens OX=9606 GN=DPYS PE=1 SV=1
314	382	Q04756	HGFAC	113.53	4	4	4	4	4	4	4	13979000000	52313000000	49579000000	57395000000	12383000000	56292000000	2	2	2	2	2	2	2	2	Carbamidomethylation	70682	Hepatocyte growth factor activator OS=Homo sapiens OX=9606 GN=HGFAC PE=1 SV=1
314	139321	D6RAR4	HGFAC	113.53	4	4	4	4	4	4	4	13979000000	52313000000	49579000000	57395000000	12383000000	56292000000	2	2	2	2	2	2	2	2	Carbamidomethylation	71483	Hepatocyte growth factor activator OS=Homo sapiens OX=9606 GN=HGFAC PE=1 SV=1
433	308	Q13200	PSMD2	113.32	5	5	2	2	0	2	0	4438100000	1949600000	2864200000		2217900000		2	2	2	1	1	0	1	0		100200	26S proteasome non-ATPase regulatory subunit 2 OS=Homo sapiens OX=9606 GN=PSMD2 PE=1 SV=3
223	669	O14556	GAPDHS	113.24	9	6	6	6	6	6	6	281180000000	223190000000	384760000000	268340000000	165520000000	187710000000	3	2	4	2	3	2	3	2	Carbamidomethylation	44501	Glyceraldehyde-3-phosphate dehydrogenase testis-specific OS=Homo sapiens OX=9606 GN=GAPDHS PE=1 SV=2
308	5804	P04070	PROC	112.97	7	0	0	0	0	0	0							4	4	0	0	0	0	0	0		52071	Vitamin K-dependent protein C OS=Homo sapiens OX=9606 GN=PROC PE=1 SV=1
308	155421	E7END6	PROC	112.97	7	0	0	0	0	0	0							4	4	0	0	0	0	0	0		55390	Vitamin K-dependent protein C OS=Homo sapiens OX=9606 GN=PROC PE=1 SV=1
259	504	P10643	C7	111.85	4	1	1	2	1	2	2							4	1	1	1	2	1	2	2	Carbamidomethylation	93518	Complement component C7 OS=Homo sapiens OX=9606 GN=C7 PE=1 SV=2
267	333	P61158	ACTR3	110.79	17	8	17	3	17	11	3	83322000000	42735000000	14585000000	13158000000	12611000000	10683000000	3	3	2	3	2	3	3	1	Carbamidomethylation	47371	Actin-related protein 3 OS=Homo sapiens OX=9606 GN=ACTR3 PE=1 SV=3
267	139266	B4DXW1	ACTR3	110.79	19	9	19	3	19	13	3	83322000000	42735000000	14585000000	13158000000	12611000000	10683000000	3	3	2	3	2	3	3	1	Carbamidomethylation	42004	Actin-related protein 3 OS=Homo sapiens OX=9606 GN=ACTR3 PE=1 SV=1
300	296	P26038	MSN	108.58	10	3	7	7	3	1	3	50095000000	5853000000	40436000000	65106000000	21871000000	55926000000	6	6	2	4	4	2	1	2		67820	Moesin OS=Homo sapiens OX=9606 GN=MSN PE=1 SV=3
405	919	O00754	MAN2B1	108.33	2	0	0	1	2	0	0			0	20068000000			2	2	0	0	1	2	0	0		113744	Lysosomal alpha-mannosidase OS=Homo sapiens OX=9606 GN=MAN2B1 PE=1 SV=3
357	139317	A0A0U1RQF0	FASN	108.05	2	1	1	1	1	1	1	21827000000	13979000000	21263000000	18923000000	14675000000	11969000000	2	2	2	1	1	1	2	1		273196	3-hydroxyacyl-[acyl-carrier-protein] dehydratase OS=Homo sapiens OX=9606 GN=FASN PE=1 SV=1
357	299	P49327	FASN	108.05	2	1	1	1	1	1	1	21827000000	13979000000	21263000000	18923000000	14675000000	11969000000	2	2	2	1	1	1	2	1		273424	Fatty acid synthase OS=Homo sapiens OX=9606 GN=FASN PE=1 SV=3
430	89670	P07602	PSAP	107.88	6	0	0	0	0	0	0							2	2	0	0	0	0	0	0	Carbamidomethylation	58113	Prosaposin OS=Homo sapiens OX=9606 GN=PSAP PE=1 SV=2
430	155453	C9JIZ6	C9JIZ6	107.88	6	0	0	0	0	0	0							2	2	0	0	0	0	0	0	Carbamidomethylation	58441	Prosaposin OS=Homo sapiens OX=9606 GN=PSAP PE=1 SV=2
387	25939	Q9UI42	CPA4	107.73	14	0	0	0	0	0	0							3	3	0	0	0	0	0	0	Carbamidomethylation	47351	Carboxypeptidase A4 OS=Homo sapiens OX=9606 GN=CPA4 PE=1 SV=2
387	155435	B7Z5J4	CPA4	107.73	19	0	0	0	0	0	0							3	3	0	0	0	0	0	0	Carbamidomethylation	35634	Carboxypeptidase A4 OS=Homo sapiens OX=9606 GN=CPA4 PE=1 SV=1
359	399	Q92820	GGH	107.4	14	6	10	0	3	3	3	59086000000	51308000000		36321000000	36384000000	42829000000	3	3	2	2	0	1	1	1		35964	Gamma-glutamyl hydrolase OS=Homo sapiens OX=9606 GN=GGH PE=1 SV=2
358	139476	A0A590UJZ9	DMBT1	107.32	1	1	0	1	1	1	1	108640000000		3549000000	39084000000	27446000000	67259000000	1	1	2	0	1	1	1	2	Carbamidomethylation	166577	Deleted in malignant brain tumors 1 protein OS=Homo sapiens OX=9606 GN=DMBT1 PE=1 SV=1
358	139411	A0A590UJ76	DMBT1	107.32	1	1	0	1	1	1	1	108640000000		3549000000	39084000000	27446000000	67259000000	1	1	2	0	1	1	1	2	Carbamidomethylation	260632	Deleted in malignant brain tumors 1 protein OS=Homo sapiens OX=9606 GN=DMBT1 PE=1 SV=1
358	572	Q9UGM3	DMBT1	107.32	1	1	0	1	1	1	1	108640000000		3549000000	39084000000	27446000000	67259000000	1	1	2	0	1	1	1	2	Carbamidomethylation	260734	Deleted in malignant brain tumors 1 protein OS=Homo sapiens OX=9606 GN=DMBT1 PE=1 SV=2
358	139474	A0A590UK99	DMBT1	107.32	16	16	0	16	16	16	16	108640000000		3549000000	39084000000	27446000000	67259000000	1	1	2	0	1	1	1	2	Carbamidomethylation	13902	Deleted in malignant brain tumors 1 protein (Fragment) OS=Homo sapiens OX=9606 GN=DMBT1 PE=1 SV=1
358	139475	A0A590UJF8	DMBT1	107.32	10	10	0	10	10	10	10	108640000000		3549000000	39084000000	27446000000	67259000000	1	1	2	0	1	1	1	2	Carbamidomethylation	21596	Deleted in malignant brain tumors 1 protein (Fragment) OS=Homo sapiens OX=9606 GN=DMBT1 PE=1 SV=1
372	5845	Q14112	NID2	107.31	3	0	0	0	0	0	0							2	2	0	0	0	0	0	0	Carbamidomethylation	151254	Nidogen-2 OS=Homo sapiens OX=9606 GN=NID2 PE=1 SV=3
361	580	P28074	PSMB5	106.96	14	5	5	5	9	5	5	45366000000	28499000000	34458000000	28438000000	18087000000	21075000000	3	3	1	1	1	2	1	1		28480	Proteasome subunit beta type-5 OS=Homo sapiens OX=9606 GN=PSMB5 PE=1 SV=3
279	139355	A0A5K1VW97	ACAN	106.63	1	1	1	1	1	1	1	9658500000	23516000000	31799000000	18858000000	6714200000	9602800000	2	2	3	3	3	3	1	1	Carbamidomethylation	209132	Aggrecan core protein (Fragment) OS=Homo sapiens OX=9606 GN=ACAN PE=1 SV=1
279	139263	A0A087X1T7	A0A087X1T7	106.63	1	1	1	1	1	1	1	9658500000	23516000000	31799000000	18858000000	6714200000	9602800000	2	2	3	3	3	3	1	1	Carbamidomethylation	255585	Aggrecan core protein OS=Homo sapiens OX=9606 GN=ACAN PE=1 SV=1
279	420	P16112	ACAN	106.63	1	1	1	1	1	1	1	9658500000	23516000000	31799000000	18858000000	6714200000	9602800000	2	2	3	3	3	3	1	1	Carbamidomethylation	261325	Aggrecan core protein OS=Homo sapiens OX=9606 GN=ACAN PE=1 SV=3
279	139264	H0YMF1	ACAN	106.63	1	1	1	1	1	1	1	9658500000	23516000000	31799000000	18858000000	6714200000	9602800000	2	2	3	3	3	3	1	1	Carbamidomethylation	265337	Aggrecan core protein OS=Homo sapiens OX=9606 GN=ACAN PE=1 SV=2
279	139249	Q6PID9	ACAN	106.63	3	3	3	3	3	2	2	9658500000	23516000000	31799000000	18858000000	6714200000	9602800000	2	2	3	3	3	3	1	1	Carbamidomethylation	79616	Aggrecan OS=Homo sapiens OX=9606 GN=ACAN PE=1 SV=1
334	323	P08603	CFH	103.95	1	1	1	1	1	1	1	177060000000	130490000000	130420000000	193040000000	135560000000	183230000000	1	1	2	1	1	1	1	1	Carbamidomethylation	139096	Complement factor H OS=Homo sapiens OX=9606 GN=CFH PE=1 SV=4
334	139473	A0A0D9SG88	CFH	103.95	4	4	4	4	4	4	4	177060000000	130490000000	130420000000	193040000000	135560000000	183230000000	1	1	2	1	1	1	1	1	Carbamidomethylation	51008	Complement factor H OS=Homo sapiens OX=9606 GN=CFH PE=1 SV=1
452	506	O75891	ALDH1L1	102.52	5	1	0	2	0	0	0	28375000000		19675000000				3	3	1	0	1	0	0	0		98829	Cytosolic 10-formyltetrahydrofolate dehydrogenase OS=Homo sapiens OX=9606 GN=ALDH1L1 PE=1 SV=2
293	24971	P01717	IGLV3-25	101.8	25	0	0	0	0	0	0							4	4	0	0	0	0	0	0		12011	Immunoglobulin lambda variable 3-25 OS=Homo sapiens OX=9606 GN=IGLV3-25 PE=1 SV=2
453	89970	P06576	ATP5F1B	101.78	5	0	0	0	0	0	0							2	2	0	0	0	0	0	0	Oxidation (M)	56560	ATP synthase subunit beta mitochondrial OS=Homo sapiens OX=9606 GN=ATP5F1B PE=1 SV=3
453	155504	H0YH81	ATP5F1B	101.78	8	0	0	0	0	0	0							2	2	0	0	0	0	0	0	Oxidation (M)	38258	ATP synthase subunit beta (Fragment) OS=Homo sapiens OX=9606 GN=ATP5F1B PE=1 SV=1
399	655	P18669	PGAM1	101.55	10	4	0	4	4	0	4	8233700000		7822300000	10051000000		11531000000	2	2	1	0	1	1	0	1		28804	Phosphoglycerate mutase 1 OS=Homo sapiens OX=9606 GN=PGAM1 PE=1 SV=2
399	654	P15259	PGAM2	101.55	10	4	0	4	4	0	4	8233700000		7822300000	10051000000		11531000000	2	2	1	0	1	1	0	1		28766	Phosphoglycerate mutase 2 OS=Homo sapiens OX=9606 GN=PGAM2 PE=1 SV=3
413	139472	F5H6T1	F5H6T1	101.22	7	7	7	0	0	7	0	5126800000	2803300000			3775500000		1	1	1	1	0	0	1	0		38842	Actin-related protein 2 OS=Homo sapiens OX=9606 GN=ACTR2 PE=1 SV=2
413	2884	P61160	ACTR2	101.22	6	6	6	0	0	6	0	5126800000	2803300000			3775500000		1	1	1	1	0	0	1	0		44761	Actin-related protein 2 OS=Homo sapiens OX=9606 GN=ACTR2 PE=1 SV=1
369	400	P07711	CTSL	100.67	10	8	8	10	4	0	4	11000000	157170000000	92327000000	20512000000		43803000000	3	3	2	3	3	1	0	1	Carbamidomethylation	37564	Cathepsin L1 OS=Homo sapiens OX=9606 GN=CTSL PE=1 SV=2
347	25019	P05154	SERPINA5	100.42	8	2	2	2	2	2	3							4	1	1	1	1	1	1	2		45675	Plasma serine protease inhibitor OS=Homo sapiens OX=9606 GN=SERPINA5 PE=1 SV=3
444	12624	P60174	TPI1	99.2	9	5	0	5	5	0	5	0		696400000	657400000		9672700000	2	2	1	0	1	1	0	1	Carbamidomethylation	30791	Triosephosphate isomerase OS=Homo sapiens OX=9606 GN=TPI1 PE=1 SV=3
427	237	P15144	ANPEP	98.14	7	4	0	4	1	0	0	10896000000		0	7990500000			4	4	3	0	1	1	0	0		109539	Aminopeptidase N OS=Homo sapiens OX=9606 GN=ANPEP PE=1 SV=4
345	470	P02790	HPX	98.11	6	3	3	0	3	0	3							4	3	1	1	0	1	0	1	Carbamidomethylation	51676	Hemopexin OS=Homo sapiens OX=9606 GN=HPX PE=1 SV=2
396	553	Q02809	PLOD1	97.55	3	2	0	0	0	0	0	1949400000						2	2	1	0	0	0	0	0		83550	Procollagen-lysine 2-oxoglutarate 5-dioxygenase 1 OS=Homo sapiens OX=9606 GN=PLOD1 PE=1 SV=2
344	485	P00740	F9	97.05	10	7	7	7	0	7	7	8568200000	17487000000	10169000000		7434100000	9557400000	2	2	1	1	1	0	1	1	Carbamidomethylation	51778	Coagulation factor IX OS=Homo sapiens OX=9606 GN=F9 PE=1 SV=2
325	139590	Q5VY30	RBP4	96.19	10	5	0	5	5	0	5	79447000000		7039000000	49936000000		83182000000	2	2	1	0	1	1	0	1	Carbamidomethylation	22974	Retinol-binding protein OS=Homo sapiens OX=9606 GN=RBP4 PE=1 SV=2
325	452	P02753	RBP4	96.19	9	5	0	5	5	0	5	79447000000		7039000000	49936000000		83182000000	2	2	1	0	1	1	0	1	Carbamidomethylation	23010	Retinol-binding protein 4 OS=Homo sapiens OX=9606 GN=RBP4 PE=1 SV=3
389	24968	Q15848	ADIPOQ	96.05	6	0	0	0	0	0	0							1	1	0	0	0	0	0	0		26414	Adiponectin OS=Homo sapiens OX=9606 GN=ADIPOQ PE=1 SV=1
366	600	P49721	PSMB2	95.2	15	5	5	9	5	5	0	6235000000	42282000000	25417000000	40914000000	36262000000		2	2	1	1	1	1	1	0		22836	Proteasome subunit beta type-2 OS=Homo sapiens OX=9606 GN=PSMB2 PE=1 SV=1
366	139682	A0A087WVV1	PSMB2	95.2	36	13	13	23	13	13	0	6235000000	42282000000	25417000000	40914000000	36262000000		2	2	1	1	1	1	1	0		9557	Proteasome endopeptidase complex OS=Homo sapiens OX=9606 GN=PSMB2 PE=1 SV=1
348	325	P40227	CCT6A	93.91	6	6	4	0	0	4	4	2423000000	16451000000			1462000000	10779000000	2	2	3	2	0	0	1	1		58024	T-complex protein 1 subunit zeta OS=Homo sapiens OX=9606 GN=CCT6A PE=1 SV=3
483	60801	O14983	ATP2A1	93.4	2	0	0	0	0	0	0							2	2	0	0	0	0	0	0	Oxidation (M)	110252	Sarcoplasmic/endoplasmic reticulum calcium ATPase 1 OS=Homo sapiens OX=9606 GN=ATP2A1 PE=1 SV=1
483	2118	P16615	ATP2A2	93.4	2	0	0	0	0	0	0							2	2	0	0	0	0	0	0	Oxidation (M)	114757	Sarcoplasmic/endoplasmic reticulum calcium ATPase 2 OS=Homo sapiens OX=9606 GN=ATP2A2 PE=1 SV=1
483	155473	H7C5W9	ATP2A2	93.4	2	0	0	0	0	0	0							2	2	0	0	0	0	0	0	Oxidation (M)	102599	Endoplasmic reticulum class 1/2 Ca(2+) ATPase (Fragment) OS=Homo sapiens OX=9606 GN=ATP2A2 PE=1 SV=1
483	33275	Q93084	ATP2A3	93.4	2	0	0	0	0	0	0							2	2	0	0	0	0	0	0	Oxidation (M)	113977	Sarcoplasmic/endoplasmic reticulum calcium ATPase 3 OS=Homo sapiens OX=9606 GN=ATP2A3 PE=1 SV=2
432	312	P50552	VASP	93.23	7	7	0	3	3	3	0	50342000000		33231000000	35864000000	19098000000		2	2	2	0	1	1	1	0		39830	Vasodilator-stimulated phosphoprotein OS=Homo sapiens OX=9606 GN=VASP PE=1 SV=3
268	624	P01042	KNG1	92.81	3	1	1	1	1	1	1							2	1	1	2	3	1	1	2	Carbamidomethylation	71957	Kininogen-1 OS=Homo sapiens OX=9606 GN=KNG1 PE=1 SV=2
206	139466	H9KV48	SERPING1	91.88	4	2	2	2	2	2	2							3	2	2	2	2	2	2	2	Oxidation (M)	50989	Plasma protease C1 inhibitor OS=Homo sapiens OX=9606 GN=SERPING1 PE=1 SV=1
206	688	P05155	SERPING1	91.88	4	1	1	1	1	1	1							3	2	2	2	2	2	2	2	Oxidation (M)	55154	Plasma protease C1 inhibitor OS=Homo sapiens OX=9606 GN=SERPING1 PE=1 SV=2
206	139467	E9PGN7	SERPING1	91.88	4	1	1	1	1	1	1							3	2	2	2	2	2	2	2	Oxidation (M)	59492	Plasma protease C1 inhibitor OS=Homo sapiens OX=9606 GN=SERPING1 PE=1 SV=1
439	12630	Q6ZMU1	C3P1	91.32	6	0	0	2	0	0	0			26796000000				2	2	0	0	1	0	0	0		40197	Putative protein C3P1 OS=Homo sapiens OX=9606 GN=C3P1 PE=5 SV=3
312	139383	F8VXI6	NAP1L1	89.58	10	10	10	10	10	10	10	61526000000	36746000000	3799000000	34808000000	3326000000	3377000000	2	2	2	2	2	2	2	2		24998	Nucleosome assembly protein 1-like 1 (Fragment) OS=Homo sapiens OX=9606 GN=NAP1L1 PE=1 SV=1
312	139386	F8VV59	NAP1L1	89.58	6	6	6	6	6	6	6	61526000000	36746000000	3799000000	34808000000	3326000000	3377000000	2	2	2	2	2	2	2	2		38029	Nucleosome assembly protein 1-like 1 OS=Homo sapiens OX=9606 GN=NAP1L1 PE=1 SV=1
312	139387	F8W543	NAP1L1	89.58	6	6	6	6	6	6	6	61526000000	36746000000	3799000000	34808000000	3326000000	3377000000	2	2	2	2	2	2	2	2		38200	Nucleosome assembly protein 1-like 1 OS=Homo sapiens OX=9606 GN=NAP1L1 PE=1 SV=1
312	139388	B7Z9C2	NAP1L1	89.58	6	6	6	6	6	6	6	61526000000	36746000000	3799000000	34808000000	3326000000	3377000000	2	2	2	2	2	2	2	2		40512	Nucleosome assembly protein 1-like 1 OS=Homo sapiens OX=9606 GN=NAP1L1 PE=1 SV=1
312	139389	F8W0J6	NAP1L1	89.58	6	6	6	6	6	6	6	61526000000	36746000000	3799000000	34808000000	3326000000	3377000000	2	2	2	2	2	2	2	2		43868	Nucleosome assembly protein 1-like 1 OS=Homo sapiens OX=9606 GN=NAP1L1 PE=1 SV=1
312	139390	F5H4R6	NAP1L1	89.58	5	5	5	5	5	5	5	61526000000	36746000000	3799000000	34808000000	3326000000	3377000000	2	2	2	2	2	2	2	2		44627	Nucleosome assembly protein 1-like 1 OS=Homo sapiens OX=9606 GN=NAP1L1 PE=1 SV=1
312	139391	H0YIV4	NAP1L1	89.58	5	5	5	5	5	5	5	61526000000	36746000000	3799000000	34808000000	3326000000	3377000000	2	2	2	2	2	2	2	2		44714	Nucleosome assembly protein 1-like 1 (Fragment) OS=Homo sapiens OX=9606 GN=NAP1L1 PE=1 SV=1
312	398	P55209	NAP1L1	89.58	5	5	5	5	5	5	5	61526000000	36746000000	3799000000	34808000000	3326000000	3377000000	2	2	2	2	2	2	2	2		45374	Nucleosome assembly protein 1-like 1 OS=Homo sapiens OX=9606 GN=NAP1L1 PE=1 SV=1
312	139385	F8VY35	NAP1L1	89.58	8	8	8	8	8	8	8	61526000000	36746000000	3799000000	34808000000	3326000000	3377000000	2	2	2	2	2	2	2	2		31021	Nucleosome assembly protein 1-like 1 (Fragment) OS=Homo sapiens OX=9606 GN=NAP1L1 PE=1 SV=1
312	139379	H0YH88	NAP1L1	89.58	12	12	12	12	12	12	12	61526000000	36746000000	3799000000	34808000000	3326000000	3377000000	2	2	2	2	2	2	2	2		21086	Nucleosome assembly protein 1-like 1 (Fragment) OS=Homo sapiens OX=9606 GN=NAP1L1 PE=1 SV=1
312	139380	H0YHC3	NAP1L1	89.58	11	11	11	11	11	11	11	61526000000	36746000000	3799000000	34808000000	3326000000	3377000000	2	2	2	2	2	2	2	2		23418	Nucleosome assembly protein 1-like 1 (Fragment) OS=Homo sapiens OX=9606 GN=NAP1L1 PE=1 SV=1
312	139381	F8W020	NAP1L1	89.58	10	10	10	10	10	10	10	61526000000	36746000000	3799000000	34808000000	3326000000	3377000000	2	2	2	2	2	2	2	2		24366	Nucleosome assembly protein 1-like 1 (Fragment) OS=Homo sapiens OX=9606 GN=NAP1L1 PE=1 SV=1
312	139382	F8W118	NAP1L1	89.58	10	10	10	10	10	10	10	61526000000	36746000000	3799000000	34808000000	3326000000	3377000000	2	2	2	2	2	2	2	2		24694	Nucleosome assembly protein 1-like 1 (Fragment) OS=Homo sapiens OX=9606 GN=NAP1L1 PE=1 SV=1
312	139384	F8VUX1	NAP1L1	89.58	9	9	9	9	9	9	9	61526000000	36746000000	3799000000	34808000000	3326000000	3377000000	2	2	2	2	2	2	2	2		27724	Nucleosome assembly protein 1-like 1 (Fragment) OS=Homo sapiens OX=9606 GN=NAP1L1 PE=1 SV=1
257	416	O95445	APOM	89.34	18	7	7	7	18	7	7	547540000000	598510000000	557010000000	636950000000	46620000000	585270000000	3	3	2	2	3	4	2	3	Carbamidomethylation	21253	Apolipoprotein M OS=Homo sapiens OX=9606 GN=APOM PE=1 SV=2
352	601	Q96PD5	PGLYRP2	89.09	6	2	0	0	0	2	2	31209000000				29823000000	32132000000	2	2	1	0	0	0	1	1		62217	N-acetylmuramoyl-L-alanine amidase OS=Homo sapiens OX=9606 GN=PGLYRP2 PE=1 SV=1
346	298	P51570	GALK1	88.19	6	6	3	6	3	6	6	137190000000	24268000000	70393000000	0	77758000000	29712000000	2	2	2	1	2	1	2	2		42272	Galactokinase OS=Homo sapiens OX=9606 GN=GALK1 PE=1 SV=1
443	155537	G3V0E5	TFRC	87.92	3	0	0	0	0	0	0							2	2	0	0	0	0	0	0		75964	Transferrin receptor protein 1 OS=Homo sapiens OX=9606 GN=TFRC PE=1 SV=1
443	24942	P02786	TFRC	87.92	2	0	0	0	0	0	0							2	2	0	0	0	0	0	0		84871	Transferrin receptor protein 1 OS=Homo sapiens OX=9606 GN=TFRC PE=1 SV=2
465	155417	B4DNG0	OLFML3	87.16	10	0	0	3	0	0	2			1629900000			0	3	3	0	0	1	0	0	1	Carbamidomethylation	38982	Olfactomedin-like protein 3 OS=Homo sapiens OX=9606 GN=OLFML3 PE=1 SV=1
465	1913	Q9NRN5	OLFML3	87.16	8	0	0	2	0	0	2			1629900000			0	3	3	0	0	1	0	0	1	Carbamidomethylation	46010	Olfactomedin-like protein 3 OS=Homo sapiens OX=9606 GN=OLFML3 PE=2 SV=1
407	381	P02458	COL2A1	86.51	3	3	0	3	1	0	1	2698100000		1343300000	0		0	2	2	2	0	2	1	0	1	Carbamidomethylation	141786	Collagen alpha-1(II) chain OS=Homo sapiens OX=9606 GN=COL2A1 PE=1 SV=3
316	139718	G3XAM2	CFI	84.17	5	1	1	3	1	1	1							3	1	1	1	2	1	1	1	Carbamidomethylation	65060	Complement factor I OS=Homo sapiens OX=9606 GN=CFI PE=1 SV=1
316	699	P05156	CFI	84.17	4	1	1	3	1	1	1							3	1	1	1	2	1	1	1	Carbamidomethylation	65750	Complement factor I OS=Homo sapiens OX=9606 GN=CFI PE=1 SV=2
316	139719	E7ETH0	CFI	84.17	4	1	1	3	1	1	1							3	1	1	1	2	1	1	1	Carbamidomethylation	66625	Complement factor I OS=Homo sapiens OX=9606 GN=CFI PE=1 SV=1
316	139721	A0A2R8Y3M9	A0A2R8Y3M9	84.17	4	1	1	2	1	1	1							3	1	1	1	2	1	1	1	Carbamidomethylation	71326	Uncharacterized protein OS=Homo sapiens OX=9606 PE=4 SV=1
350	608	P22303	ACHE	83.51	6	2	2	2	2	2	2	27867000000	19719000000	16905000000	20373000000	14314000000	14134000000	2	2	1	1	1	1	1	1	Carbamidomethylation	67796	Acetylcholinesterase OS=Homo sapiens OX=9606 GN=ACHE PE=1 SV=1
388	155501	F8W1C3	MMP19	83.5	5	0	0	0	0	0	0							2	2	0	0	0	0	0	0		54606	Matrix metalloproteinase-19 OS=Homo sapiens OX=9606 GN=MMP19 PE=1 SV=1
388	24940	Q99542	MMP19	83.5	5	0	0	0	0	0	0							2	2	0	0	0	0	0	0		57357	Matrix metalloproteinase-19 OS=Homo sapiens OX=9606 GN=MMP19 PE=1 SV=1
408	425	P20618	PSMB1	83.4	12	4	4	12	4	0	0	23454000000	19862000000	274070000000	15928000000			2	2	1	1	2	1	0	0		26489	Proteasome subunit beta type-1 OS=Homo sapiens OX=9606 GN=PSMB1 PE=1 SV=2
492	503	P04424	ASL	82.35	6	2	0	4	0	0	0	0		8326300000				2	2	1	0	1	0	0	0		51658	Argininosuccinate lyase OS=Homo sapiens OX=9606 GN=ASL PE=1 SV=4
492	139921	F8W943	ASL	82.35	7	3	0	4	0	0	0	0		8326300000				2	2	1	0	1	0	0	0		44471	Argininosuccinate lyase OS=Homo sapiens OX=9606 GN=ASL PE=1 SV=2
471	6431	Q9ULV4	CORO1C	81.68	10	0	6	0	10	0	0		9770600000		0			2	2	0	1	0	2	0	0		53249	Coronin-1C OS=Homo sapiens OX=9606 GN=CORO1C PE=1 SV=1
471	155464	B4E3S0	CORO1C	81.68	13	0	8	0	13	0	0		9770600000		0			2	2	0	1	0	2	0	0		41604	Coronin OS=Homo sapiens OX=9606 GN=CORO1C PE=1 SV=1
386	12623	P14625	HSP90B1	81.27	3	0	0	3	3	1	0			11577000000	6742300000	0		2	1	0	0	2	2	1	0		92469	Endoplasmin OS=Homo sapiens OX=9606 GN=HSP90B1 PE=1 SV=1
386	155467	Q96GW1	HSP90B1	81.27	7	0	0	7	7	3	0			11577000000	6742300000	0		2	1	0	0	2	2	1	0		35450	Endoplasmin OS=Homo sapiens OX=9606 GN=HSP90B1 PE=1 SV=1
386	155468	A0A1W2PRR1	A0A1W2PRR1	81.27	7	0	0	7	7	3	0			11577000000	6742300000	0		2	1	0	0	2	2	1	0		35423	Endoplasmin OS=Homo sapiens OX=9606 GN=HSP90B1 PE=1 SV=1
436	1107	P49189	ALDH9A1	80.7	9	0	0	2	0	0	0			8965900000				3	3	0	0	2	0	0	0		53802	4-trimethylaminobutyraldehyde dehydrogenase OS=Homo sapiens OX=9606 GN=ALDH9A1 PE=1 SV=3
454	6432	P61970	NUTF2	80.52	39	0	21	18	0	0	0		0	41911000000				3	3	0	1	2	0	0	0	Carbamidomethylation	14478	Nuclear transport factor 2 OS=Homo sapiens OX=9606 GN=NUTF2 PE=1 SV=1
420	642	P28070	PSMB4	79.96	11	3	0	11	3	0	0	14425000000		14039000000	1318800000			2	2	1	0	2	1	0	0		29204	Proteasome subunit beta type-4 OS=Homo sapiens OX=9606 GN=PSMB4 PE=1 SV=4
462	8481	Q13753	LAMC2	79.9	2	0	0	0	0	0	0							2	2	0	0	0	0	0	0		130976	Laminin subunit gamma-2 OS=Homo sapiens OX=9606 GN=LAMC2 PE=1 SV=2
197	139238	H0YGG5	A2ML1	79.53	3	3	3	1	1	3	1	714120000000	394330000000		17254000000	599160000000	14804000000	3	2	5	4	3	4	5	4		110566	Alpha-2-macroglobulin-like protein 1 (Fragment) OS=Homo sapiens OX=9606 GN=A2ML1 PE=1 SV=1
197	24957	A8K2U0	A2ML1	79.53	2	2	2	0	1	2	1	714120000000	394330000000		17254000000	599160000000	14804000000	3	2	5	4	3	4	5	4		161106	Alpha-2-macroglobulin-like protein 1 OS=Homo sapiens OX=9606 GN=A2ML1 PE=1 SV=3
233	639	B9A064	IGLL5	78.83	17	4	10	4	4	4	4	745660000000	658370000000	62970000000	733330000000	541230000000	694870000000	3	2	3	4	3	3	2	2	Carbamidomethylation	23063	Immunoglobulin lambda-like polypeptide 5 OS=Homo sapiens OX=9606 GN=IGLL5 PE=2 SV=2
233	139659	A0A0B4J231	IGLL5	78.83	17	4	10	4	4	4	4	745660000000	658370000000	62970000000	733330000000	541230000000	694870000000	3	2	3	4	3	3	2	2	Carbamidomethylation	23150	Immunoglobulin lambda-like polypeptide 5 OS=Homo sapiens OX=9606 GN=IGLL5 PE=1 SV=1
273	6430	O95498	VNN2	78.67	3	3	3	3	3	3	3	76553000000	200650000000	182550000000	231880000000	6211000000	208310000000	2	2	2	3	2	2	1	2		58503	Vascular non-inflammatory molecule 2 OS=Homo sapiens OX=9606 GN=VNN2 PE=1 SV=3
273	139675	J3KQQ7	VNN2	78.67	6	6	6	6	6	6	6	76553000000	200650000000	182550000000	231880000000	6211000000	208310000000	2	2	2	3	2	2	1	2		24357	Vascular non-inflammatory molecule 2 OS=Homo sapiens OX=9606 GN=VNN2 PE=1 SV=1
273	139676	J3KQ55	VNN2	78.67	6	6	6	6	6	6	6	76553000000	200650000000	182550000000	231880000000	6211000000	208310000000	2	2	2	3	2	2	1	2		24796	Vascular non-inflammatory molecule 2 OS=Homo sapiens OX=9606 GN=VNN2 PE=1 SV=1
273	139677	J3QT03	VNN2	78.67	5	5	5	5	5	5	5	76553000000	200650000000	182550000000	231880000000	6211000000	208310000000	2	2	2	3	2	2	1	2		32717	Vascular non-inflammatory molecule 2 OS=Homo sapiens OX=9606 GN=VNN2 PE=1 SV=1
273	139671	E9PRD9	VNN2	78.67	14	14	14	14	14	14	14	76553000000	200650000000	182550000000	231880000000	6211000000	208310000000	2	2	2	3	2	2	1	2		11498	Vascular non-inflammatory molecule 2 (Fragment) OS=Homo sapiens OX=9606 GN=VNN2 PE=1 SV=1
273	139672	E9PQ75	VNN2	78.67	11	11	11	11	11	11	11	76553000000	200650000000	182550000000	231880000000	6211000000	208310000000	2	2	2	3	2	2	1	2		14868	Vascular non-inflammatory molecule 2 OS=Homo sapiens OX=9606 GN=VNN2 PE=1 SV=1
273	139673	E9PL76	VNN2	78.67	8	8	8	8	8	8	8	76553000000	200650000000	182550000000	231880000000	6211000000	208310000000	2	2	2	3	2	2	1	2		18458	Vascular non-inflammatory molecule 2 (Fragment) OS=Homo sapiens OX=9606 GN=VNN2 PE=1 SV=1
273	139674	B4DQB2	VNN2	78.67	8	8	8	8	8	8	8	76553000000	200650000000	182550000000	231880000000	6211000000	208310000000	2	2	2	3	2	2	1	2		20527	Vascular non-inflammatory molecule 2 OS=Homo sapiens OX=9606 GN=VNN2 PE=1 SV=1
441	576	Q01629	IFITM2	77.64	12	12	12	12	12	0	12	27135000000	25073000000	23798000000	19117000000		21839000000	1	1	1	1	1	1	0	1		14632	Interferon-induced transmembrane protein 2 OS=Homo sapiens OX=9606 GN=IFITM2 PE=1 SV=2
441	139521	H7BYV1	H7BYV1	77.64	22	22	22	22	22	0	22	27135000000	25073000000	23798000000	19117000000		21839000000	1	1	1	1	1	1	0	1		8206	Interferon-induced transmembrane protein 2 (Fragment) OS=Homo sapiens OX=9606 GN=IFITM2 PE=3 SV=1
441	139523	E9PQN9	IFITM2	77.64	14	14	14	14	14	0	14	27135000000	25073000000	23798000000	19117000000		21839000000	1	1	1	1	1	1	0	1		12391	Interferon-induced transmembrane protein 2 OS=Homo sapiens OX=9606 GN=IFITM2 PE=1 SV=1
441	139524	E9PS44	IFITM3	77.64	14	14	14	14	14	0	14	27135000000	25073000000	23798000000	19117000000		21839000000	1	1	1	1	1	1	0	1		12256	Interferon-induced transmembrane protein 3 OS=Homo sapiens OX=9606 GN=IFITM3 PE=1 SV=1
441	575	P13164	IFITM1	77.64	13	13	13	13	13	0	13	27135000000	25073000000	23798000000	19117000000		21839000000	1	1	1	1	1	1	0	1		13964	Interferon-induced transmembrane protein 1 OS=Homo sapiens OX=9606 GN=IFITM1 PE=1 SV=3
441	577	Q01628	IFITM3	77.64	12	12	12	12	12	0	12	27135000000	25073000000	23798000000	19117000000		21839000000	1	1	1	1	1	1	0	1		14632	Interferon-induced transmembrane protein 3 OS=Homo sapiens OX=9606 GN=IFITM3 PE=1 SV=2
470	18616	P12110	COL6A2	77.44	3	0	0	0	0	2	2					0	3333500000	2	2	0	0	0	0	1	1	Carbamidomethylation	108579	Collagen alpha-2(VI) chain OS=Homo sapiens OX=9606 GN=COL6A2 PE=1 SV=4
565	578	Q9NR45	NANS	77.31	5	5	0	0	0	0	0	14938000000						1	1	1	0	0	0	0	0		40308	Sialic acid synthase OS=Homo sapiens OX=9606 GN=NANS PE=1 SV=2
565	139522	Q5TBR0	NANS	77.31	16	16	0	0	0	0	0	14938000000						1	1	1	0	0	0	0	0		12398	Sialic acid synthase (Fragment) OS=Homo sapiens OX=9606 GN=NANS PE=1 SV=1
565	139525	Q5TBR1	NANS	77.31	13	13	0	0	0	0	0	14938000000						1	1	1	0	0	0	0	0		15416	Sialic acid synthase (Fragment) OS=Homo sapiens OX=9606 GN=NANS PE=1 SV=1
502	155742	B0YIW2	APOC3	77.24	14	0	0	0	14	14	0				0	0		1	1	0	0	0	1	1	0		12816	Apolipoprotein C-III OS=Homo sapiens OX=9606 GN=APOC3 PE=1 SV=1
502	18528	P02656	APOC3	77.24	16	0	0	0	16	16	0				0	0		1	1	0	0	0	1	1	0		10852	Apolipoprotein C-III OS=Homo sapiens OX=9606 GN=APOC3 PE=1 SV=1
442	609	P04792	HSPB1	76.77	11	5	5	6	5	0	0	0	393790000000	400570000	2520000			2	2	1	1	1	1	0	0		22783	Heat shock protein beta-1 OS=Homo sapiens OX=9606 GN=HSPB1 PE=1 SV=2
484	469	P23921	RRM1	76.77	4	4	0	0	0	4	0	7219600000				6009700000		1	1	1	0	0	0	1	0		90070	Ribonucleoside-diphosphate reductase large subunit OS=Homo sapiens OX=9606 GN=RRM1 PE=1 SV=1
309	583	O75874	IDH1	75.8	3	3	3	0	3	3	3	8885100000	7063900000		3834200000	175900000	6351400000	1	1	2	2	0	1	1	2		46659	Isocitrate dehydrogenase [NADP] cytoplasmic OS=Homo sapiens OX=9606 GN=IDH1 PE=1 SV=2
501	12627	P29401	TKT	73.82	5	0	0	4	0	0	0			0				2	2	0	0	1	0	0	0		67878	Transketolase OS=Homo sapiens OX=9606 GN=TKT PE=1 SV=3
501	155538	A0A0B4J1R6	A0A0B4J1R6	73.82	7	0	0	5	0	0	0			0				2	2	0	0	1	0	0	0		49910	Transketolase OS=Homo sapiens OX=9606 GN=TKT PE=1 SV=1
391	139568	A6NIW5	PRDX2	73.55	13	13	13	13	13	13	13	28469000000	34898000000	30269000000	24467000000	25826000000	32651000000	1	1	1	1	1	1	1	1		15138	Peroxiredoxin 2 isoform CRA_a OS=Homo sapiens OX=9606 GN=PRDX2 PE=1 SV=2
391	587	P32119	PRDX2	73.55	9	9	9	9	9	9	9	28469000000	34898000000	30269000000	24467000000	25826000000	32651000000	1	1	1	1	1	1	1	1		21892	Peroxiredoxin-2 OS=Homo sapiens OX=9606 GN=PRDX2 PE=1 SV=5
464	139892	H0Y8D1	PRSS1	73.32	21	7	0	0	0	0	0	0						2	2	1	0	0	0	0	0		15422	Trypsin-1 (Fragment) OS=Homo sapiens OX=9606 GN=PRSS1 PE=1 SV=1
464	443	P07477	PRSS1	73.32	12	4	0	0	0	0	0	0						2	2	1	0	0	0	0	0		26558	Trypsin-1 OS=Homo sapiens OX=9606 GN=PRSS1 PE=1 SV=1
464	139893	E7EQ64	PRSS1	73.32	11	4	0	0	0	0	0	0						2	2	1	0	0	0	0	0		28123	Trypsin-1 OS=Homo sapiens OX=9606 GN=PRSS1 PE=1 SV=1
336	139744	A8MVZ9	ALDOC	71.75	9	2	9	2	2	2	9		14455000000				6025800000	2	1	1	2	1	1	1	2		36295	Fructose-bisphosphate aldolase OS=Homo sapiens OX=9606 GN=ALDOC PE=1 SV=1
336	697	P09972	ALDOC	71.75	8	2	8	2	2	2	8		14455000000				6025800000	2	1	1	2	1	1	1	2		39456	Fructose-bisphosphate aldolase C OS=Homo sapiens OX=9606 GN=ALDOC PE=1 SV=2
440	155616	E9PAQ1	CFP	71.72	4	0	0	0	0	0	0							1	1	0	0	0	0	0	0	Carbamidomethylation	45147	Properdin OS=Homo sapiens OX=9606 GN=CFP PE=1 SV=1
440	18629	P27918	CFP	71.72	4	0	0	0	0	0	0							1	1	0	0	0	0	0	0	Carbamidomethylation	51276	Properdin OS=Homo sapiens OX=9606 GN=CFP PE=1 SV=2
440	155731	C9J7V5	CFP	71.72	11	0	0	0	0	0	0							1	1	0	0	0	0	0	0	Carbamidomethylation	17636	Properdin (Fragment) OS=Homo sapiens OX=9606 GN=CFP PE=1 SV=1
426	418	P78371	CCT2	71.02	4	4	0	4	4	4	0	22771000000		20786000000	29463000000	18281000000		1	1	1	0	1	1	1	0		57488	T-complex protein 1 subunit beta OS=Homo sapiens OX=9606 GN=CCT2 PE=1 SV=4
426	155520	F5GWF6	CCT2	71.02	4	4	0	4	4	4	0	22771000000		20786000000	29463000000	18281000000		1	1	1	0	1	1	1	0		56807	CCT-beta OS=Homo sapiens OX=9606 GN=CCT2 PE=1 SV=2
426	139428	F8VQ14	CCT2	71.02	5	5	0	5	5	5	0	22771000000		20786000000	29463000000	18281000000		1	1	1	0	1	1	1	0		44813	CCT-beta OS=Homo sapiens OX=9606 GN=CCT2 PE=1 SV=1
588	14497	P13674	P4HA1	69.83	2	0	0	0	0	0	0							1	1	0	0	0	0	0	0	Carbamidomethylation	61049	Prolyl 4-hydroxylase subunit alpha-1 OS=Homo sapiens OX=9606 GN=P4HA1 PE=1 SV=2
331	406	P25788	PSMA3	69.55	9	9	5	0	0	4	5	198390000000	0			32555000000	261040000000	2	2	2	1	0	0	1	1		28433	Proteasome subunit alpha type-3 OS=Homo sapiens OX=9606 GN=PSMA3 PE=1 SV=2
379	593	Q9UM47	NOTCH3	68.98	1	1	1	1	1	1	1	1071700000	881660000	658060000	1572800000	1559900000	888330000	1	1	1	1	1	1	1	1	Carbamidomethylation	243629	Neurogenic locus notch homolog protein 3 OS=Homo sapiens OX=9606 GN=NOTCH3 PE=1 SV=2
379	139526	M0R3C9	NOTCH3	68.98	1	1	1	1	1	1	1	1071700000	881660000	658060000	1572800000	1559900000	888330000	1	1	1	1	1	1	1	1	Carbamidomethylation	134318	Neurogenic locus notch homolog protein 3 (Fragment) OS=Homo sapiens OX=9606 GN=NOTCH3 PE=1 SV=1
500	581	P52907	CAPZA1	68.74	7	7	0	0	0	7	0	809200000				0		1	1	1	0	0	0	1	0		32923	F-actin-capping protein subunit alpha-1 OS=Homo sapiens OX=9606 GN=CAPZA1 PE=1 SV=3
355	582	Q03692	COL10A1	68.69	2	2	2	2	2	2	2	146910000000	107620000000	148570000000	127940000000	112260000000	114940000000	1	1	1	1	1	1	1	1		66158	Collagen alpha-1(X) chain OS=Homo sapiens OX=9606 GN=COL10A1 PE=1 SV=2
595	13838	Q9UHG3	PCYOX1	67.81	3	0	0	0	0	0	0							1	1	0	0	0	0	0	0		56640	Prenylcysteine oxidase 1 OS=Homo sapiens OX=9606 GN=PCYOX1 PE=1 SV=3
411	2096	P33908	MAN1A1	67.48	3	0	0	0	0	0	0							2	2	0	0	0	0	0	0		72969	Mannosyl-oligosaccharide 1 2-alpha-mannosidase IA OS=Homo sapiens OX=9606 GN=MAN1A1 PE=1 SV=3
576	584	P31689	DNAJA1	66.85	6	6	0	0	0	0	0	22445000000						1	1	1	0	0	0	0	0		44868	DnaJ homolog subfamily A member 1 OS=Homo sapiens OX=9606 GN=DNAJA1 PE=1 SV=2
531	155551	A0A0A0MTC7	LAMA4	66.39	1	0	0	0	0	0	0							1	1	0	0	0	0	0	0		201819	Laminin subunit alpha-4 OS=Homo sapiens OX=9606 GN=LAMA4 PE=1 SV=1
531	155552	A0A0A0MQS9	LAMA4	66.39	1	0	0	0	0	0	0							1	1	0	0	0	0	0	0		202567	Laminin subunit alpha-4 OS=Homo sapiens OX=9606 GN=LAMA4 PE=1 SV=1
531	14393	Q16363	LAMA4	66.39	1	0	0	0	0	0	0							1	1	0	0	0	0	0	0		202523	Laminin subunit alpha-4 OS=Homo sapiens OX=9606 GN=LAMA4 PE=1 SV=4
472	6417	P13591	NCAM1	66.1	3	0	3	0	0	3	3		8597500000			685500000	5690400000	1	1	0	1	0	0	1	1	Carbamidomethylation	94574	Neural cell adhesion molecule 1 OS=Homo sapiens OX=9606 GN=NCAM1 PE=1 SV=3
472	155554	A0A087WX77	NCAM1	66.1	3	0	3	0	0	3	3		8597500000			685500000	5690400000	1	1	0	1	0	0	1	1	Carbamidomethylation	94543	Neural cell adhesion molecule 1 OS=Homo sapiens OX=9606 GN=NCAM1 PE=1 SV=1
472	155555	A0A087WTF6	NCAM1	66.1	3	0	3	0	0	3	3		8597500000			685500000	5690400000	1	1	0	1	0	0	1	1	Carbamidomethylation	93330	Neural cell adhesion molecule 1 OS=Homo sapiens OX=9606 GN=NCAM1 PE=1 SV=1
472	155556	A0A087WWD4	NCAM1	66.1	2	0	2	0	0	2	2		8597500000			685500000	5690400000	1	1	0	1	0	0	1	1	Carbamidomethylation	97345	Neural cell adhesion molecule 1 OS=Homo sapiens OX=9606 GN=NCAM1 PE=1 SV=1
472	155557	A0A087WV75	NCAM1	66.1	2	0	2	0	0	2	2		8597500000			685500000	5690400000	1	1	0	1	0	0	1	1	Carbamidomethylation	97314	Neural cell adhesion molecule 1 OS=Homo sapiens OX=9606 GN=NCAM1 PE=1 SV=1
472	155630	A0A087WTE4	NCAM1	66.1	3	0	3	0	0	3	3		8597500000			685500000	5690400000	1	1	0	1	0	0	1	1	Carbamidomethylation	83743	Neural cell adhesion molecule 1 OS=Homo sapiens OX=9606 GN=NCAM1 PE=1 SV=1
472	155638	H7BYX6	NCAM1	66.1	3	0	3	0	0	3	3		8597500000			685500000	5690400000	1	1	0	1	0	0	1	1	Carbamidomethylation	80283	Neural cell adhesion molecule 1 OS=Homo sapiens OX=9606 GN=NCAM1 PE=1 SV=2
414	14094	P02671	FGA	65.93	2	0	0	0	0	0	0							1	1	0	0	0	0	0	0		94973	Fibrinogen alpha chain OS=Homo sapiens OX=9606 GN=FGA PE=1 SV=2
414	155673	A0A087WUA0	A0A087WUA0	65.93	4	0	0	0	0	0	0							1	1	0	0	0	0	0	0		33005	Fibrinopeptide A OS=Homo sapiens OX=9606 GN=FGA PE=1 SV=1
288	155651	D6RHJ6	JCHAIN	65.65	6	0	0	6	0	0	0			13727000000				1	1	0	0	1	0	0	0	Carbamidomethylation	17679	Immunoglobulin J chain (Fragment) OS=Homo sapiens OX=9606 GN=JCHAIN PE=1 SV=1
288	155652	D6RD17	JCHAIN	65.65	6	0	0	6	0	0	0			13727000000				1	1	0	0	1	0	0	0	Carbamidomethylation	18020	Immunoglobulin J chain (Fragment) OS=Homo sapiens OX=9606 GN=JCHAIN PE=1 SV=8
288	12629	P01591	JCHAIN	65.65	6	0	0	6	0	0	0			13727000000				1	1	0	0	1	0	0	0	Carbamidomethylation	18099	Immunoglobulin J chain OS=Homo sapiens OX=9606 GN=JCHAIN PE=1 SV=4
552	25629	P14543	NID1	65.11	1	0	0	1	0	0	0			0				1	1	0	0	1	0	0	0	Carbamidomethylation	136377	Nidogen-1 OS=Homo sapiens OX=9606 GN=NID1 PE=1 SV=3
448	636	P00742	F10	64.72	4	2	2	0	0	0	0	36246000000	0					2	2	1	1	0	0	0	0		54732	Coagulation factor X OS=Homo sapiens OX=9606 GN=F10 PE=1 SV=2
401	808	P09871	C1S	64.7	3	0	0	0	0	0	0							2	2	0	0	0	0	0	0		76685	Complement C1s subcomponent OS=Homo sapiens OX=9606 GN=C1S PE=1 SV=1
401	155460	F8WCZ6	C1S	64.7	3	0	0	0	0	0	0							2	2	0	0	0	0	0	0		57519	Complement C1s subcomponent OS=Homo sapiens OX=9606 GN=C1S PE=1 SV=1
401	155461	A0A087X232	A0A087X232	64.7	3	0	0	0	0	0	0							2	2	0	0	0	0	0	0		75906	Complement C1s subcomponent OS=Homo sapiens OX=9606 GN=C1S PE=1 SV=1
466	617	Q93099	HGD	64.6	2	2	0	0	0	0	0	8867300000						1	1	1	0	0	0	0	0		49964	Homogentisate 1 2-dioxygenase OS=Homo sapiens OX=9606 GN=HGD PE=1 SV=2
509	139552	F8VZS0	RPLP0	64.34	4	4	0	0	0	4	0	113600000				0		1	1	1	0	0	0	1	0		26879	60S acidic ribosomal protein P0 (Fragment) OS=Homo sapiens OX=9606 GN=RPLP0 PE=1 SV=1
509	139554	F8VWS0	RPLP0	64.34	4	4	0	0	0	4	0	113600000				0		1	1	1	0	0	0	1	0		30456	60S acidic ribosomal protein P0 OS=Homo sapiens OX=9606 GN=RPLP0 PE=1 SV=1
509	588	P05388	RPLP0	64.34	3	3	0	0	0	3	0	113600000				0		1	1	1	0	0	0	1	0		34274	60S acidic ribosomal protein P0 OS=Homo sapiens OX=9606 GN=RPLP0 PE=1 SV=1
509	139544	F8VWV4	RPLP0	64.34	10	10	0	0	0	10	0	113600000				0		1	1	1	0	0	0	1	0		12192	60S acidic ribosomal protein P0 (Fragment) OS=Homo sapiens OX=9606 GN=RPLP0 PE=1 SV=1
509	139545	F8VS58	RPLP0	64.34	9	9	0	0	0	9	0	113600000				0		1	1	1	0	0	0	1	0		13829	60S acidic ribosomal protein P0 (Fragment) OS=Homo sapiens OX=9606 GN=RPLP0 PE=1 SV=1
509	139546	F8VQY6	RPLP0	64.34	8	8	0	0	0	8	0	113600000				0		1	1	1	0	0	0	1	0		15814	60S acidic ribosomal protein P0 OS=Homo sapiens OX=9606 GN=RPLP0 PE=1 SV=1
509	139547	F8VPE8	RPLP0	64.34	7	7	0	0	0	7	0	113600000				0		1	1	1	0	0	0	1	0		16681	60S acidic ribosomal protein P0 (Fragment) OS=Homo sapiens OX=9606 GN=RPLP0 PE=1 SV=1
509	139548	F8VRK7	RPLP0	64.34	7	7	0	0	0	7	0	113600000				0		1	1	1	0	0	0	1	0		17442	60S acidic ribosomal protein P0 OS=Homo sapiens OX=9606 GN=RPLP0 PE=1 SV=1
509	139550	G3V210	RPLP0	64.34	7	7	0	0	0	7	0	113600000				0		1	1	1	0	0	0	1	0		18270	60S acidic ribosomal protein P0 OS=Homo sapiens OX=9606 GN=RPLP0 PE=1 SV=1
509	139551	F8VW21	RPLP0	64.34	5	5	0	0	0	5	0	113600000				0		1	1	1	0	0	0	1	0		26901	60S acidic ribosomal protein P0 (Fragment) OS=Homo sapiens OX=9606 GN=RPLP0 PE=1 SV=1
509	139553	F8VU65	RPLP0	64.34	4	4	0	0	0	4	0	113600000				0		1	1	1	0	0	0	1	0		27188	60S acidic ribosomal protein P0 (Fragment) OS=Homo sapiens OX=9606 GN=RPLP0 PE=1 SV=1
509	536	Q8NHW5	RPLP0P6	64.34	3	3	0	0	0	3	0	113600000				0		1	1	1	0	0	0	1	0		34364	60S acidic ribosomal protein P0-like OS=Homo sapiens OX=9606 GN=RPLP0P6 PE=5 SV=1
434	24941	P48595	SERPINB10	63.88	4	0	0	0	0	0	0							1	1	0	0	0	0	0	0		45403	Serpin B10 OS=Homo sapiens OX=9606 GN=SERPINB10 PE=1 SV=1
434	155566	H7BYS2	H7BYS2	63.88	5	0	0	0	0	0	0							1	1	0	0	0	0	0	0		31543	Serpin B10 (Fragment) OS=Homo sapiens OX=9606 GN=SERPINB10 PE=1 SV=1
434	155575	H7C004	H7C004	63.88	6	0	0	0	0	0	0							1	1	0	0	0	0	0	0		28582	Serpin B10 (Fragment) OS=Homo sapiens OX=9606 GN=SERPINB10 PE=1 SV=1
592	27957	Q9NR19	ACSS2	63.83	2	2	0	0	0	0	0	3471700000						1	1	1	0	0	0	0	0		78580	Acetyl-coenzyme A synthetase cytoplasmic OS=Homo sapiens OX=9606 GN=ACSS2 PE=1 SV=1
228	448	P43652	AFM	63.29	2	2	2	2	2	2	2	59414000000	149310000000	113580000000	107170000000	109480000000	135560000000	2	1	2	3	3	3	2	2		69069	Afamin OS=Homo sapiens OX=9606 GN=AFM PE=1 SV=1
514	155719	E9PNW4	E9PNW4	62.89	13	0	0	0	0	0	0							1	1	0	0	0	0	0	0	Carbamidomethylation	11985	CD59 glycoprotein OS=Homo sapiens OX=9606 PE=1 SV=1
514	155720	A0A2U3TZL5	CD59	62.89	12	0	0	0	0	0	0							1	1	0	0	0	0	0	0	Carbamidomethylation	13343	CD59 glycoprotein (Fragment) OS=Homo sapiens OX=9606 GN=CD59 PE=1 SV=1
514	155721	P13987	CD59	62.89	11	0	0	0	0	0	0							1	1	0	0	0	0	0	0	Carbamidomethylation	14177	CD59 glycoprotein OS=Homo sapiens OX=9606 GN=CD59 PE=1 SV=1
514	155783	E9PI80	CD59	62.89	12	0	0	0	0	0	0							1	1	0	0	0	0	0	0	Carbamidomethylation	13041	CD59 glycoprotein OS=Homo sapiens OX=9606 GN=CD59 PE=1 SV=1
514	155832	A0A499FJN7	CD59	62.89	15	0	0	0	0	0	0							1	1	0	0	0	0	0	0	Carbamidomethylation	9538	CD59 glycoprotein OS=Homo sapiens OX=9606 GN=CD59 PE=4 SV=1
514	155833	A0A494C059	CD59	62.89	12	0	0	0	0	0	0							1	1	0	0	0	0	0	0	Carbamidomethylation	11951	CD59 glycoprotein OS=Homo sapiens OX=9606 GN=CD59 PE=4 SV=1
461	307	Q14517	FAT1	62.88	0	0	0	0	0	0	0	1156900000	0	0				2	2	1	1	1	0	0	0	Carbamidomethylation	506278	Protocadherin Fat 1 OS=Homo sapiens OX=9606 GN=FAT1 PE=1 SV=2
461	139255	A0A087WVP1	A0A087WVP1	62.88	0	0	0	0	0	0	0	1156900000	0	0				2	2	1	1	1	0	0	0	Carbamidomethylation	506385	Protocadherin Fat 1 OS=Homo sapiens OX=9606 GN=FAT1 PE=1 SV=1
374	6434	Q9UK55	SERPINA10	62.78	4	0	2	2	2	4	2		49358000000	65739000000	4743000000	6481000000	53023000000	2	2	0	1	1	1	2	1		50707	Protein Z-dependent protease inhibitor OS=Homo sapiens OX=9606 GN=SERPINA10 PE=1 SV=1
374	155526	G3V2W1	SERPINA10	62.78	4	0	2	2	2	4	2		49358000000	65739000000	4743000000	6481000000	53023000000	2	2	0	1	1	1	2	1		55114	Protein Z-dependent protease inhibitor OS=Homo sapiens OX=9606 GN=SERPINA10 PE=1 SV=1
380	604	P12955	PEPD	62.66	2	2	0	2	2	2	0	28899000000		47738000000	35524000000	19392000000		1	1	1	0	1	1	1	0		54548	Xaa-Pro dipeptidase OS=Homo sapiens OX=9606 GN=PEPD PE=1 SV=3
380	139625	A0A494C165	PEPD	62.66	2	2	0	2	2	2	0	28899000000		47738000000	35524000000	19392000000		1	1	1	0	1	1	1	0		57722	Xaa-Pro dipeptidase (Fragment) OS=Homo sapiens OX=9606 GN=PEPD PE=1 SV=1
380	139623	K7ES25	PEPD	62.66	2	2	0	2	2	2	0	28899000000		47738000000	35524000000	19392000000		1	1	1	0	1	1	1	0		56525	Xaa-Pro dipeptidase (Fragment) OS=Homo sapiens OX=9606 GN=PEPD PE=1 SV=3
380	139616	A0A494C194	PEPD	62.66	4	4	0	4	4	4	0	28899000000		47738000000	35524000000	19392000000		1	1	1	0	1	1	1	0		25152	Xaa-Pro dipeptidase (Fragment) OS=Homo sapiens OX=9606 GN=PEPD PE=1 SV=1
412	7614	P13671	C6	62.02	1	0	0	0	0	0	0							1	1	0	0	0	0	0	0	Carbamidomethylation	104786	Complement component C6 OS=Homo sapiens OX=9606 GN=C6 PE=1 SV=3
545	5876	P67775	PPP2CA	61.58	5	0	0	5	0	0	0			10263000000				1	1	0	0	1	0	0	0	Carbamidomethylation	35594	Serine/threonine-protein phosphatase 2A catalytic subunit alpha isoform OS=Homo sapiens OX=9606 GN=PPP2CA PE=1 SV=1
545	12626	P62714	PPP2CB	61.58	5	0	0	5	0	0	0			10263000000				1	1	0	0	1	0	0	0	Carbamidomethylation	35575	Serine/threonine-protein phosphatase 2A catalytic subunit beta isoform OS=Homo sapiens OX=9606 GN=PPP2CB PE=1 SV=1
545	155819	H0YC23	PPP2CB	61.58	11	0	0	11	0	0	0			10263000000				1	1	0	0	1	0	0	0	Carbamidomethylation	13871	Protein-serine/threonine phosphatase (Fragment) OS=Homo sapiens OX=9606 GN=PPP2CB PE=1 SV=1
383	350	P62873	GNB1	61.48	6	6	6	3	3	0	3	18031000000	12851000000	0	11627000000		11585000000	2	2	2	2	1	1	0	1	Carbamidomethylation	37377	Guanine nucleotide-binding protein G(I)/G(S)/G(T) subunit beta-1 OS=Homo sapiens OX=9606 GN=GNB1 PE=1 SV=3
562	18529	Q6EMK4	VASN	61.4	3	0	0	0	3	0	0				2084400000			1	1	0	0	0	1	0	0	Carbamidomethylation	71713	Vasorin OS=Homo sapiens OX=9606 GN=VASN PE=1 SV=1
477	155653	E9PKW1	LTBP3	61.27	1	0	0	0	0	0	0							1	1	0	0	0	0	0	0		122057	Latent-transforming growth factor beta-binding protein 3 (Fragment) OS=Homo sapiens OX=9606 GN=LTBP3 PE=1 SV=8
477	4985	Q9NS15	LTBP3	61.27	1	0	0	0	0	0	0							1	1	0	0	0	0	0	0		139359	Latent-transforming growth factor beta-binding protein 3 OS=Homo sapiens OX=9606 GN=LTBP3 PE=1 SV=4
577	6127	P50395	GDI2	60.88	4	0	4	0	0	0	0		9318900000					1	1	0	1	0	0	0	0		50663	Rab GDP dissociation inhibitor beta OS=Homo sapiens OX=9606 GN=GDI2 PE=1 SV=2
577	155772	V9GYF8	GDI2	60.88	15	0	15	0	0	0	0		9318900000					1	1	0	1	0	0	0	0		14888	Rab GDP dissociation inhibitor (Fragment) OS=Homo sapiens OX=9606 GN=GDI2 PE=1 SV=1
577	155773	Q5SX90	GDI2	60.88	13	0	13	0	0	0	0		9318900000					1	1	0	1	0	0	0	0		16820	Rab GDP dissociation inhibitor (Fragment) OS=Homo sapiens OX=9606 GN=GDI2 PE=1 SV=1
577	155774	Q5SX86	GDI2	60.88	12	0	12	0	0	0	0		9318900000					1	1	0	1	0	0	0	0		17783	Rab GDP dissociation inhibitor (Fragment) OS=Homo sapiens OX=9606 GN=GDI2 PE=1 SV=1
577	155775	Q5SX87	GDI2	60.88	7	0	7	0	0	0	0		9318900000					1	1	0	1	0	0	0	0		29856	Rab GDP dissociation inhibitor (Fragment) OS=Homo sapiens OX=9606 GN=GDI2 PE=1 SV=1
417	698	Q96KP4	CNDP2	60.39	6	2	0	0	2	4	0	0			109930000000	15231000000		2	2	1	0	0	1	1	0		52879	Cytosolic non-specific dipeptidase OS=Homo sapiens OX=9606 GN=CNDP2 PE=1 SV=2
406	26458	O75366	AVIL	60.31	3	0	0	0	0	0	0							2	2	0	0	0	0	0	0		92027	Advillin OS=Homo sapiens OX=9606 GN=AVIL PE=1 SV=3
370	24955	P48052	CPA2	59.6	2	0	0	0	0	0	0							1	1	0	0	0	0	0	0		47030	Carboxypeptidase A2 OS=Homo sapiens OX=9606 GN=CPA2 PE=1 SV=3
537	139597	B4DUR8	CCT3	58.91	2	2	0	0	0	0	0	22147000000						1	1	1	0	0	0	0	0		55674	T-complex protein 1 subunit gamma OS=Homo sapiens OX=9606 GN=CCT3 PE=1 SV=1
537	476	P49368	CCT3	58.91	2	2	0	0	0	0	0	22147000000						1	1	1	0	0	0	0	0		60534	T-complex protein 1 subunit gamma OS=Homo sapiens OX=9606 GN=CCT3 PE=1 SV=4
338	139600	B8ZZF7	SULT1C2	58.19	4	4	4	4	4	4	4	8276800000	2842900000	3797400000	2640500000	4413100000	388600000	1	1	2	1	1	1	2	1		30653	Sulfotransferase OS=Homo sapiens OX=9606 GN=SULT1C2 PE=1 SV=1
338	602	O00338	SULT1C2	58.19	3	3	3	3	3	3	3	8276800000	2842900000	3797400000	2640500000	4413100000	388600000	1	1	2	1	1	1	2	1		34880	Sulfotransferase 1C2 OS=Homo sapiens OX=9606 GN=SULT1C2 PE=1 SV=1
338	139601	B4DLP0	SULT1C2	58.19	3	3	3	3	3	3	3	8276800000	2842900000	3797400000	2640500000	4413100000	388600000	1	1	2	1	1	1	2	1		36619	Sulfotransferase OS=Homo sapiens OX=9606 GN=SULT1C2 PE=1 SV=1
367	735	P04196	HRG	58.18	3	1	1	1	0	0	0	516270000000	518660000000	527820000000				2	2	1	1	1	0	0	0		59578	Histidine-rich glycoprotein OS=Homo sapiens OX=9606 GN=HRG PE=1 SV=1
458	611	O60361	NME2P1	57.51	12	12	12	0	0	0	0	8161600000	1678000000					1	1	2	1	0	0	0	0		15529	Putative nucleoside diphosphate kinase OS=Homo sapiens OX=9606 GN=NME2P1 PE=5 SV=1
458	139652	E7ERL0	NME1	57.51	12	12	12	0	0	0	0	8161600000	1678000000					1	1	2	1	0	0	0	0		15261	Nucleoside diphosphate kinase A OS=Homo sapiens OX=9606 GN=NME1 PE=1 SV=1
458	555	P15531	NME1	57.51	11	11	11	0	0	0	0	8161600000	1678000000					1	1	2	1	0	0	0	0		17149	Nucleoside diphosphate kinase A OS=Homo sapiens OX=9606 GN=NME1 PE=1 SV=1
458	612	P22392	NME2	57.51	11	11	11	0	0	0	0	8161600000	1678000000					1	1	2	1	0	0	0	0		17298	Nucleoside diphosphate kinase B OS=Homo sapiens OX=9606 GN=NME2 PE=1 SV=1
458	139653	J3KPD9	NME1-NME2	57.51	9	9	9	0	0	0	0	8161600000	1678000000					1	1	2	1	0	0	0	0		22422	NME1-NME2 readthrough OS=Homo sapiens OX=9606 GN=NME1-NME2 PE=1 SV=1
458	139654	Q32Q12	NME1-NME2	57.51	6	6	6	0	0	0	0	8161600000	1678000000					1	1	2	1	0	0	0	0		32642	Nucleoside diphosphate kinase OS=Homo sapiens OX=9606 GN=NME1-NME2 PE=1 SV=1
463	346	Q76LX8	ADAMTS13	57.47	1	1	0	0	0	0	0	65161000000						2	2	3	0	0	0	0	0		153604	A disintegrin and metalloproteinase with thrombospondin motifs 13 OS=Homo sapiens OX=9606 GN=ADAMTS13 PE=1 SV=1
463	140314	A0A0B4J229	ADAMTS13	57.47	6	6	0	0	0	0	0	65161000000						2	2	3	0	0	0	0	0		36694	A disintegrin and metalloproteinase with thrombospondin motifs 13 OS=Homo sapiens OX=9606 GN=ADAMTS13 PE=1 SV=1
463	155582	F6V803	ADAMTS13	57.47	7	7	0	0	0	0	0	65161000000						2	2	3	0	0	0	0	0		29967	A disintegrin and metalloproteinase with thrombospondin motifs 13 OS=Homo sapiens OX=9606 GN=ADAMTS13 PE=1 SV=1
522	1763	Q16787	LAMA3	56.36	1	0	0	0	0	0	0							1	1	0	0	0	0	0	0	Carbamidomethylation	366650	Laminin subunit alpha-3 OS=Homo sapiens OX=9606 GN=LAMA3 PE=1 SV=2
522	155449	A0A0A6YYF2	LAMA3	56.36	2	0	0	0	0	0	0							1	1	0	0	0	0	0	0	Carbamidomethylation	190460	HCG1811249 isoform CRA_e OS=Homo sapiens OX=9606 GN=LAMA3 PE=1 SV=1
522	155450	A0A3B3ITG1	LAMA3	56.36	1	0	0	0	0	0	0							1	1	0	0	0	0	0	0	Carbamidomethylation	242170	Laminin subunit alpha-3 (Fragment) OS=Homo sapiens OX=9606 GN=LAMA3 PE=1 SV=1
522	155451	A0A0A0MSA0	LAMA3	56.36	1	0	0	0	0	0	0							1	1	0	0	0	0	0	0	Carbamidomethylation	360183	Laminin subunit alpha-3 OS=Homo sapiens OX=9606 GN=LAMA3 PE=1 SV=1
522	155452	A0A0A0MTS5	LAMA3	56.36	2	0	0	0	0	0	0							1	1	0	0	0	0	0	0	Carbamidomethylation	184023	HCG1811249 isoform CRA_f OS=Homo sapiens OX=9606 GN=LAMA3 PE=1 SV=1
522	155483	K7EIP4	LAMA3	56.36	3	0	0	0	0	0	0							1	1	0	0	0	0	0	0	Carbamidomethylation	128291	Laminin subunit alpha-3 (Fragment) OS=Homo sapiens OX=9606 GN=LAMA3 PE=1 SV=2
378	614	P62937	PPIA	55.72	5	5	5	0	0	5	5	85458000000	109350000000			99839000000	101340000000	1	1	1	1	0	0	1	1		18012	Peptidyl-prolyl cis-trans isomerase A OS=Homo sapiens OX=9606 GN=PPIA PE=1 SV=2
378	139637	F8WE65	PPIA	55.72	8	8	8	0	0	8	8	85458000000	109350000000			99839000000	101340000000	1	1	1	1	0	0	1	1		13022	Peptidyl-prolyl cis-trans isomerase OS=Homo sapiens OX=9606 GN=PPIA PE=1 SV=1
378	139638	C9J5S7	PPIA	55.72	7	7	7	0	0	7	7	85458000000	109350000000			99839000000	101340000000	1	1	1	1	0	0	1	1		13208	Peptidyl-prolyl cis-trans isomerase OS=Homo sapiens OX=9606 GN=PPIA PE=1 SV=1
473	140201	B5MCX3	SEPTIN2	55.6	7	3	0	0	0	0	3	1560000					1917200000	2	2	1	0	0	0	0	1		36940	Septin-2 OS=Homo sapiens OX=9606 GN=SEPTIN2 PE=1 SV=1
473	338	Q15019	SEPTIN2	55.6	6	3	0	0	0	0	3	1560000					1917200000	2	2	1	0	0	0	0	1		41487	Septin-2 OS=Homo sapiens OX=9606 GN=SEPTIN2 PE=1 SV=1
473	155585	C9J2Q4	SEPTIN2	55.6	12	6	0	0	0	0	6	1560000					1917200000	2	2	1	0	0	0	0	1		21087	Septin-2 (Fragment) OS=Homo sapiens OX=9606 GN=SEPTIN2 PE=1 SV=1
516	52640	P60201	PLP1	55.58	7	0	0	0	0	0	0							2	2	0	0	0	0	0	0	Carbamidomethylation	30077	Myelin proteolipid protein OS=Homo sapiens OX=9606 GN=PLP1 PE=1 SV=2
558	139426	F5H282	TCP1	55.13	4	4	0	0	0	0	0	0						1	1	1	0	0	0	0	0		36456	T-complex protein 1 subunit alpha OS=Homo sapiens OX=9606 GN=TCP1 PE=1 SV=1
558	139427	E7EQR6	TCP1	55.13	3	3	0	0	0	0	0	0						1	1	1	0	0	0	0	0		43886	T-complex protein 1 subunit alpha OS=Homo sapiens OX=9606 GN=TCP1 PE=1 SV=1
558	315	P17987	TCP1	55.13	2	2	0	0	0	0	0	0						1	1	1	0	0	0	0	0		60344	T-complex protein 1 subunit alpha OS=Homo sapiens OX=9606 GN=TCP1 PE=1 SV=1
437	155549	A0A0A0MSV6	C1QB	54.66	4	0	0	0	0	0	0							1	1	0	0	0	0	0	0	Carbamidomethylation	24031	Complement C1q subcomponent subunit B (Fragment) OS=Homo sapiens OX=9606 GN=C1QB PE=1 SV=6
437	155550	D6R934	C1QB	54.66	4	0	0	0	0	0	0							1	1	0	0	0	0	0	0	Carbamidomethylation	26459	Complement C1q subcomponent subunit B OS=Homo sapiens OX=9606 GN=C1QB PE=1 SV=1
437	8170	P02746	C1QB	54.66	4	0	0	0	0	0	0							1	1	0	0	0	0	0	0	Carbamidomethylation	26722	Complement C1q subcomponent subunit B OS=Homo sapiens OX=9606 GN=C1QB PE=1 SV=3
360	139751	E9PCX2	AKR1B1	54.6	10	3	0	3	10	3	3	30904000000		20889000000	16305000000	13306000000	18214000000	2	2	1	0	1	2	1	1	Carbamidomethylation	29445	Aldo-keto reductase family 1 member B1 OS=Homo sapiens OX=9606 GN=AKR1B1 PE=1 SV=1
360	6479	P15121	AKR1B1	54.6	8	3	0	3	8	3	3	30904000000		20889000000	16305000000	13306000000	18214000000	2	2	1	0	1	2	1	1	Carbamidomethylation	35853	Aldo-keto reductase family 1 member B1 OS=Homo sapiens OX=9606 GN=AKR1B1 PE=1 SV=3
598	26922	P61006	RAB8A	54.42	6	0	0	0	0	0	0							1	1	0	0	0	0	0	0		23668	Ras-related protein Rab-8A OS=Homo sapiens OX=9606 GN=RAB8A PE=1 SV=1
364	6035	P23141	CES1	54.28	8	0	0	0	0	0	0							2	2	0	0	0	0	0	0		62521	Liver carboxylesterase 1 OS=Homo sapiens OX=9606 GN=CES1 PE=1 SV=2
570	12622	P43686	PSMC4	54.18	3	0	0	3	0	0	0			1265900000				1	1	0	0	1	0	0	0		47366	26S proteasome regulatory subunit 6B OS=Homo sapiens OX=9606 GN=PSMC4 PE=1 SV=2
507	551	P23381	WARS1	52.56	2	2	0	0	2	0	0	4264600000			2904400000			1	1	1	0	0	1	0	0		53165	Tryptophan--tRNA ligase cytoplasmic OS=Homo sapiens OX=9606 GN=WARS PE=1 SV=2
507	139639	H0YJP3	WARS1	52.56	4	4	0	0	4	0	0	4264600000			2904400000			1	1	1	0	0	1	0	0		20136	Tryptophanyl-tRNA synthetase (Fragment) OS=Homo sapiens OX=9606 GN=WARS1 PE=1 SV=1
507	139641	G3V3H8	WARS1	52.56	4	4	0	0	4	0	0	4264600000			2904400000			1	1	1	0	0	1	0	0		25481	Tryptophanyl-tRNA synthetase (Fragment) OS=Homo sapiens OX=9606 GN=WARS1 PE=1 SV=8
507	139642	G3V3Y5	WARS1	52.56	4	4	0	0	4	0	0	4264600000			2904400000			1	1	1	0	0	1	0	0		25798	Tryptophanyl-tRNA synthetase (Fragment) OS=Homo sapiens OX=9606 GN=WARS1 PE=1 SV=8
295	24989	A0A0B4J1U7	IGHV6-1	52.54	14	0	0	0	0	0	0							2	1	0	0	0	0	0	0	Carbamidomethylation	13481	Immunoglobulin heavy variable 6-1 OS=Homo sapiens OX=9606 GN=IGHV6-1 PE=3 SV=1
455	632	Q9Y617	PSAT1	52.45	3	3	0	3	3	3	0	33911000000		25748000000	31331000000	2477000000		1	1	1	0	1	1	1	0		40423	Phosphoserine aminotransferase OS=Homo sapiens OX=9606 GN=PSAT1 PE=1 SV=2
318	155476	A0A4W8ZXM2	IGHV3-72	52.09	17	0	0	0	0	0	0							2	1	0	0	0	0	0	0	Carbamidomethylation	11167	Immunoglobulin heavy variable 3-72 OS=Homo sapiens OX=9606 GN=IGHV3-72 PE=1 SV=1
318	25001	A0A0B4J1Y9	IGHV3-72	52.09	14	0	0	0	0	0	0							2	1	0	0	0	0	0	0	Carbamidomethylation	13203	Immunoglobulin heavy variable 3-72 OS=Homo sapiens OX=9606 GN=IGHV3-72 PE=3 SV=1
446	155836	E9PRK8	FTH1	52.07	11	0	0	0	0	11	0					1520400000		1	1	0	0	0	0	1	0		11169	Ferritin OS=Homo sapiens OX=9606 GN=FTH1 PE=1 SV=1
446	155837	E9PKY7	FTH1	52.07	9	0	0	0	0	9	0					1520400000		1	1	0	0	0	0	1	0		13346	Ferritin (Fragment) OS=Homo sapiens OX=9606 GN=FTH1 PE=1 SV=1
446	155838	G3V192	FTH1	52.07	7	0	0	0	0	7	0					1520400000		1	1	0	0	0	0	1	0		17654	Ferritin OS=Homo sapiens OX=9606 GN=FTH1 PE=1 SV=1
446	32499	P02794	FTH1	52.07	5	0	0	0	0	5	0					1520400000		1	1	0	0	0	0	1	0		21226	Ferritin heavy chain OS=Homo sapiens OX=9606 GN=FTH1 PE=1 SV=2
467	437	P31939	ATIC	51.94	2	2	2	0	0	0	2	1816600000	2454100000				1187900000	1	1	1	1	0	0	0	1		64616	Bifunctional purine biosynthesis protein PURH OS=Homo sapiens OX=9606 GN=ATIC PE=1 SV=3
467	139464	H7C1S2	ATIC	51.94	4	4	4	0	0	0	4	1816600000	2454100000				1187900000	1	1	1	1	0	0	0	1		26022	Bifunctional purine biosynthesis protein ATIC (Fragment) OS=Homo sapiens OX=9606 GN=ATIC PE=1 SV=1
468	139728	A0A1B0GWF8	ADSL	51.93	6	6	6	0	0	0	6	26176000000	18596000000				21103000000	1	1	1	1	0	0	0	1		45648	Adenylosuccinase (Fragment) OS=Homo sapiens OX=9606 GN=ADSL PE=1 SV=1
468	139729	A0A1B0GTJ7	ADSL	51.93	5	5	5	0	0	0	5	26176000000	18596000000				21103000000	1	1	1	1	0	0	0	1		54434	Adenylosuccinate lyase OS=Homo sapiens OX=9606 GN=ADSL PE=1 SV=1
468	139730	A0A1B0GWJ0	ADSL	51.93	5	5	5	0	0	0	5	26176000000	18596000000				21103000000	1	1	1	1	0	0	0	1		54466	Adenylosuccinate lyase OS=Homo sapiens OX=9606 GN=ADSL PE=1 SV=1
468	537	P30566	ADSL	51.93	5	5	5	0	0	0	5	26176000000	18596000000				21103000000	1	1	1	1	0	0	0	1		54889	Adenylosuccinate lyase OS=Homo sapiens OX=9606 GN=ADSL PE=1 SV=2
468	139731	A0A0A6YY92	ADSL	51.93	5	5	5	0	0	0	5	26176000000	18596000000				21103000000	1	1	1	1	0	0	0	1		56217	Adenylosuccinate lyase OS=Homo sapiens OX=9606 GN=ADSL PE=1 SV=1
468	139727	A0A1B0GTG9	ADSL	51.93	6	6	6	0	0	0	6	26176000000	18596000000				21103000000	1	1	1	1	0	0	0	1		42493	Adenylosuccinate lyase (Fragment) OS=Homo sapiens OX=9606 GN=ADSL PE=1 SV=1
468	139725	A0A096LNY5	ADSL	51.93	9	9	9	0	0	0	9	26176000000	18596000000				21103000000	1	1	1	1	0	0	0	1		29571	Adenylosuccinate lyase (Fragment) OS=Homo sapiens OX=9606 GN=ADSL PE=1 SV=1
468	139726	A0A096LNY6	ADSL	51.93	6	6	6	0	0	0	6	26176000000	18596000000				21103000000	1	1	1	1	0	0	0	1		40945	Adenylosuccinate lyase (Fragment) OS=Homo sapiens OX=9606 GN=ADSL PE=1 SV=1
438	3222	P14868	DARS1	51.23	2	0	0	0	0	2	2					0	2131600000	1	1	0	0	0	0	1	1		57136	Aspartate--tRNA ligase cytoplasmic OS=Homo sapiens OX=9606 GN=DARS PE=1 SV=2
438	155840	H7BZ35	DARS1	51.23	5	0	0	0	0	5	5					0	2131600000	1	1	0	0	0	0	1	1		21608	Aspartate--tRNA ligase cytoplasmic (Fragment) OS=Homo sapiens OX=9606 GN=DARS1 PE=1 SV=1
428	2248	O75830	SERPINI2	50.66	3	0	0	0	0	0	0							1	1	0	0	0	0	0	0		46145	Serpin I2 OS=Homo sapiens OX=9606 GN=SERPINI2 PE=1 SV=1
428	155558	A0A0C4DGW9	A0A0C4DGW9	50.66	3	0	0	0	0	0	0							1	1	0	0	0	0	0	0		47388	Serpin I2 OS=Homo sapiens OX=9606 GN=SERPINI2 PE=1 SV=1
428	155561	C9J7N5	SERPINI2	50.66	7	0	0	0	0	0	0							1	1	0	0	0	0	0	0		23704	Serpin I2 (Fragment) OS=Homo sapiens OX=9606 GN=SERPINI2 PE=1 SV=1
478	139665	A0A087X2I4	PSMB6	50.34	5	5	0	0	0	0	0	8527800000						1	1	1	0	0	0	0	0		23100	Proteasome subunit beta OS=Homo sapiens OX=9606 GN=PSMB6 PE=1 SV=1
478	605	P28072	PSMB6	50.34	4	4	0	0	0	0	0	8527800000						1	1	1	0	0	0	0	0		25358	Proteasome subunit beta type-6 OS=Homo sapiens OX=9606 GN=PSMB6 PE=1 SV=4
478	139664	I3L3X7	PSMB6	50.34	10	10	0	0	0	0	0	8527800000						1	1	1	0	0	0	0	0		10686	Proteasome endopeptidase complex (Fragment) OS=Homo sapiens OX=9606 GN=PSMB6 PE=1 SV=1
385	33145	P01011	SERPINA3	50.32	4	0	0	2	2	2	2			165620000000	155090000000	130740000000	192790000000	2	1	0	0	1	1	1	1		47651	Alpha-1-antichymotrypsin OS=Homo sapiens OX=9606 GN=SERPINA3 PE=1 SV=2
475	625	Q9UHD8	SEPTIN9	50.24	2	2	0	2	2	0	0	5715700000		2935200000	0			1	1	1	0	1	1	0	0		65402	Septin-9 OS=Homo sapiens OX=9606 GN=SEPTIN9 PE=1 SV=2
475	139634	K7EQD7	SEPTIN9	50.24	5	5	0	5	5	0	0	5715700000		2935200000	0			1	1	1	0	1	1	0	0		18931	Septin-9 (Fragment) OS=Homo sapiens OX=9606 GN=SEPTIN9 PE=1 SV=1
475	139635	K7EK18	SEPTIN9	50.24	5	5	0	5	5	0	0	5715700000		2935200000	0			1	1	1	0	1	1	0	0		22217	Septin-9 (Fragment) OS=Homo sapiens OX=9606 GN=SEPTIN9 PE=1 SV=1
475	139636	K7EL40	SEPTIN9	50.24	4	4	0	4	4	0	0	5715700000		2935200000	0			1	1	1	0	1	1	0	0		23971	Septin-9 (Fragment) OS=Homo sapiens OX=9606 GN=SEPTIN9 PE=1 SV=1
475	139618	K7EIR4	K7EIR4	50.24	9	9	0	9	9	0	0	5715700000		2935200000	0			1	1	1	0	1	1	0	0		11577	Septin-9 (Fragment) OS=Homo sapiens OX=9606 GN=SEPTIN9 PE=1 SV=1
475	139619	K7EKN4	SEPTIN9	50.24	8	8	0	8	8	0	0	5715700000		2935200000	0			1	1	1	0	1	1	0	0		11950	Septin-9 (Fragment) OS=Homo sapiens OX=9606 GN=SEPTIN9 PE=1 SV=8
475	139620	K7EN52	SEPTIN9	50.24	8	8	0	8	8	0	0	5715700000		2935200000	0			1	1	1	0	1	1	0	0		12781	Septin-9 (Fragment) OS=Homo sapiens OX=9606 GN=SEPTIN9 PE=1 SV=8
475	139626	K7ENQ5	SEPTIN9	50.24	7	7	0	7	7	0	0	5715700000		2935200000	0			1	1	1	0	1	1	0	0		14189	Septin-9 (Fragment) OS=Homo sapiens OX=9606 GN=SEPTIN9 PE=1 SV=2
475	139630	K7EJZ2	SEPTIN9	50.24	7	7	0	7	7	0	0	5715700000		2935200000	0			1	1	1	0	1	1	0	0		15179	Septin-9 (Fragment) OS=Homo sapiens OX=9606 GN=SEPTIN9 PE=1 SV=1
475	139631	K7ELJ9	K7ELJ9	50.24	6	6	0	6	6	0	0	5715700000		2935200000	0			1	1	1	0	1	1	0	0		16362	Septin-9 (Fragment) OS=Homo sapiens OX=9606 GN=SEPTIN9 PE=1 SV=1
475	139632	K7ER52	SEPTIN9	50.24	6	6	0	6	6	0	0	5715700000		2935200000	0			1	1	1	0	1	1	0	0		17272	Septin-9 (Fragment) OS=Homo sapiens OX=9606 GN=SEPTIN9 PE=1 SV=1
475	139633	K7EIE4	SEPTIN9	50.24	6	6	0	6	6	0	0	5715700000		2935200000	0			1	1	1	0	1	1	0	0		17954	Septin-9 (Fragment) OS=Homo sapiens OX=9606 GN=SEPTIN9 PE=1 SV=1
517	139621	F8VNT9	CD63	49.64	8	8	0	8	0	0	0	9677000000		54198000000				1	1	1	0	1	0	0	0		14265	CD63 antigen (Fragment) OS=Homo sapiens OX=9606 GN=CD63 PE=1 SV=1
517	139622	F8VV56	CD63	49.64	7	7	0	7	0	0	0	9677000000		54198000000				1	1	1	0	1	0	0	0		16021	CD63 antigen OS=Homo sapiens OX=9606 GN=CD63 PE=1 SV=1
517	139627	F8W022	CD63	49.64	5	5	0	5	0	0	0	9677000000		54198000000				1	1	1	0	1	0	0	0		23139	Tetraspanin (Fragment) OS=Homo sapiens OX=9606 GN=CD63 PE=1 SV=1
517	139629	F8VWK8	CD63	49.64	5	5	0	5	0	0	0	9677000000		54198000000				1	1	1	0	1	0	0	0		23367	Tetraspanin (Fragment) OS=Homo sapiens OX=9606 GN=CD63 PE=1 SV=1
517	610	P08962	CD63	49.64	4	4	0	4	0	0	0	9677000000		54198000000				1	1	1	0	1	0	0	0		25637	CD63 antigen OS=Homo sapiens OX=9606 GN=CD63 PE=1 SV=2
395	500	P51587	BRCA2	49.21	0	0	0	0	0	0	0	223880000000		146240000000		242770000000	184880000000	2	2	1	0	1	0	2	1		384204	Breast cancer type 2 susceptibility protein OS=Homo sapiens OX=9606 GN=BRCA2 PE=1 SV=3
395	139789	A0A590UJU6	BRCA2	49.21	2	2	0	2	0	2	2	223880000000		146240000000		242770000000	184880000000	2	2	1	0	1	0	2	1		49739	Breast cancer type 2 susceptibility protein (Fragment) OS=Homo sapiens OX=9606 GN=BRCA2 PE=1 SV=1
395	139787	H0YD86	BRCA2	49.21	12	11	0	12	0	12	11	223880000000		146240000000		242770000000	184880000000	2	2	1	0	1	0	2	1		7479	Breast cancer type 2 susceptibility protein (Fragment) OS=Homo sapiens OX=9606 GN=BRCA2 PE=1 SV=1
511	650	Q9BR76	CORO1B	48.85	2	2	0	0	0	0	2	3115500000					0	1	1	1	0	0	0	0	1		54235	Coronin-1B OS=Homo sapiens OX=9606 GN=CORO1B PE=1 SV=1
511	139647	F5H0D2	CORO1B	48.85	6	6	0	0	0	0	6	3115500000					0	1	1	1	0	0	0	0	1		15284	Coronin (Fragment) OS=Homo sapiens OX=9606 GN=CORO1B PE=1 SV=2
511	139648	A0A087WW53	CORO1B	48.85	3	3	0	0	0	0	3	3115500000					0	1	1	1	0	0	0	0	1		28949	Coronin OS=Homo sapiens OX=9606 GN=CORO1B PE=1 SV=1
511	139649	F5H390	CORO1B	48.85	3	3	0	0	0	0	3	3115500000					0	1	1	1	0	0	0	0	1		31042	Coronin OS=Homo sapiens OX=9606 GN=CORO1B PE=1 SV=1
582	155769	C9J1D9	IL1RAP	48.85	7	0	0	0	0	0	0							1	1	0	0	0	0	0	0		17178	Interleukin-1 receptor accessory protein (Fragment) OS=Homo sapiens OX=9606 GN=IL1RAP PE=1 SV=1
582	25501	Q9NPH3	IL1RAP	48.85	2	0	0	0	0	0	0							1	1	0	0	0	0	0	0		65419	Interleukin-1 receptor accessory protein OS=Homo sapiens OX=9606 GN=IL1RAP PE=1 SV=2
515	139841	J3KSC4	RAC3	48.07	8	8	0	0	0	0	8	34828000000					21626000000	1	1	1	0	0	0	0	1	Carbamidomethylation	14831	Ras-related C3 botulinum toxin substrate 3 (Fragment) OS=Homo sapiens OX=9606 GN=RAC3 PE=1 SV=1
515	139842	J3QLK0	RAC3	48.07	7	7	0	0	0	0	7	34828000000					21626000000	1	1	1	0	0	0	0	1	Carbamidomethylation	15412	Ras-related C3 botulinum toxin substrate 3 (Fragment) OS=Homo sapiens OX=9606 GN=RAC3 PE=1 SV=1
515	139843	B1AH77	RAC2	48.07	7	7	0	0	0	0	7	34828000000					21626000000	1	1	1	0	0	0	0	1	Carbamidomethylation	16775	Ras-related C3 botulinum toxin substrate 2 OS=Homo sapiens OX=9606 GN=RAC2 PE=1 SV=1
515	139844	B1AH78	RAC2	48.07	6	6	0	0	0	0	6	34828000000					21626000000	1	1	1	0	0	0	0	1	Carbamidomethylation	18502	Ras-related C3 botulinum toxin substrate 2 (Fragment) OS=Homo sapiens OX=9606 GN=RAC2 PE=1 SV=1
515	139845	B1AH80	RAC2	48.07	5	5	0	0	0	0	5	34828000000					21626000000	1	1	1	0	0	0	0	1	Carbamidomethylation	20799	Ras-related C3 botulinum toxin substrate 2 OS=Homo sapiens OX=9606 GN=RAC2 PE=1 SV=1
515	659	P63000	RAC1	48.07	5	5	0	0	0	0	5	34828000000					21626000000	1	1	1	0	0	0	0	1	Carbamidomethylation	21450	Ras-related C3 botulinum toxin substrate 1 OS=Homo sapiens OX=9606 GN=RAC1 PE=1 SV=1
515	657	P15153	RAC2	48.07	5	5	0	0	0	0	5	34828000000					21626000000	1	1	1	0	0	0	0	1	Carbamidomethylation	21429	Ras-related C3 botulinum toxin substrate 2 OS=Homo sapiens OX=9606 GN=RAC2 PE=1 SV=1
515	658	P60763	RAC3	48.07	5	5	0	0	0	0	5	34828000000					21626000000	1	1	1	0	0	0	0	1	Carbamidomethylation	21379	Ras-related C3 botulinum toxin substrate 3 OS=Homo sapiens OX=9606 GN=RAC3 PE=1 SV=1
418	638	P00352	ALDH1A1	47.86	2	2	0	2	0	2	2	18215000000		539300000		10992000000	8260900000	1	1	1	0	1	0	1	1		54862	Retinal dehydrogenase 1 OS=Homo sapiens OX=9606 GN=ALDH1A1 PE=1 SV=2
518	60167	Q01650	SLC7A5	47.58	3	0	0	0	0	0	0							1	1	0	0	0	0	0	0		55010	Large neutral amino acids transporter small subunit 1 OS=Homo sapiens OX=9606 GN=SLC7A5 PE=1 SV=2
457	701	P42357	HAL	47.09	2	2	0	0	2	0	2	300980000			22260000		376920000	1	1	1	0	0	1	0	1		72698	Histidine ammonia-lyase OS=Homo sapiens OX=9606 GN=HAL PE=1 SV=1
419	139705	F8VVZ0	RAB5B	46.81	11	11	11	11	11	0	11	25236000000	18881000000	13006000000	23004000000		20525000000	1	1	1	1	1	1	0	1		11095	Ras-related protein Rab-5B (Fragment) OS=Homo sapiens OX=9606 GN=RAB5B PE=1 SV=1
419	139706	F8VUA5	RAB5B	46.81	10	10	10	10	10	0	10	25236000000	18881000000	13006000000	23004000000		20525000000	1	1	1	1	1	1	0	1		12857	Ras-related protein Rab-5B (Fragment) OS=Homo sapiens OX=9606 GN=RAB5B PE=1 SV=1
419	445	P61020	RAB5B	46.81	5	5	5	5	5	0	5	25236000000	18881000000	13006000000	23004000000		20525000000	1	1	1	1	1	1	0	1		23707	Ras-related protein Rab-5B OS=Homo sapiens OX=9606 GN=RAB5B PE=1 SV=1
419	139709	K7ERQ8	K7ERQ8	46.81	4	4	4	4	4	0	4	25236000000	18881000000	13006000000	23004000000		20525000000	1	1	1	1	1	1	0	1		31392	PCAF_N domain-containing protein (Fragment) OS=Homo sapiens OX=9606 PE=4 SV=1
419	139701	F8VPW9	RAB5B	46.81	15	15	15	15	15	0	15	25236000000	18881000000	13006000000	23004000000		20525000000	1	1	1	1	1	1	0	1		7748	Ras-related protein Rab-5B OS=Homo sapiens OX=9606 GN=RAB5B PE=1 SV=1
419	139703	F8VWZ7	RAB5B	46.81	14	14	14	14	14	0	14	25236000000	18881000000	13006000000	23004000000		20525000000	1	1	1	1	1	1	0	1		8427	Ras-related protein Rab-5B (Fragment) OS=Homo sapiens OX=9606 GN=RAB5B PE=1 SV=1
419	139699	F8WCY6	RAB5A	46.81	18	18	18	18	18	0	18	25236000000	18881000000	13006000000	23004000000		20525000000	1	1	1	1	1	1	0	1		6816	Ras-related protein Rab-5A OS=Homo sapiens OX=9606 GN=RAB5A PE=1 SV=1
419	139700	F8WD79	RAB5A	46.81	17	17	17	17	17	0	17	25236000000	18881000000	13006000000	23004000000		20525000000	1	1	1	1	1	1	0	1		6961	Ras-related protein Rab-5A OS=Homo sapiens OX=9606 GN=RAB5A PE=1 SV=1
419	647	P20339	RAB5A	46.81	5	5	5	5	5	0	5	25236000000	18881000000	13006000000	23004000000		20525000000	1	1	1	1	1	1	0	1		23659	Ras-related protein Rab-5A OS=Homo sapiens OX=9606 GN=RAB5A PE=1 SV=2
419	139702	F8VSF8	RAB5C	46.81	15	15	15	15	15	0	15	25236000000	18881000000	13006000000	23004000000		20525000000	1	1	1	1	1	1	0	1		7845	Ras-related protein Rab-5C (Fragment) OS=Homo sapiens OX=9606 GN=RAB5C PE=4 SV=1
419	139704	F8VWU4	RAB5C	46.81	12	12	12	12	12	0	12	25236000000	18881000000	13006000000	23004000000		20525000000	1	1	1	1	1	1	0	1		9915	Ras-related protein Rab-5C (Fragment) OS=Homo sapiens OX=9606 GN=RAB5C PE=1 SV=8
419	139707	F8VVK3	RAB5C	46.81	9	9	9	9	9	0	9	25236000000	18881000000	13006000000	23004000000		20525000000	1	1	1	1	1	1	0	1		13619	Ras-related protein Rab-5C (Fragment) OS=Homo sapiens OX=9606 GN=RAB5C PE=1 SV=1
419	139708	K7ERI8	K7ERI8	46.81	7	7	7	7	7	0	7	25236000000	18881000000	13006000000	23004000000		20525000000	1	1	1	1	1	1	0	1		17852	Uncharacterized protein OS=Homo sapiens OX=9606 PE=4 SV=1
419	648	P51148	RAB5C	46.81	5	5	5	5	5	0	5	25236000000	18881000000	13006000000	23004000000		20525000000	1	1	1	1	1	1	0	1		23483	Ras-related protein Rab-5C OS=Homo sapiens OX=9606 GN=RAB5C PE=1 SV=2
553	103216	Q6ZVX7	NCCRP1	46.72	4	0	0	0	0	0	0							1	1	0	0	0	0	0	0		30847	F-box only protein 50 OS=Homo sapiens OX=9606 GN=NCCRP1 PE=1 SV=1
456	155744	Q5T6Z8	TMEM59	46.69	8	0	0	8	8	8	8			0	0	522280000	0	1	1	0	0	1	1	1	1		21860	Transmembrane protein 59 OS=Homo sapiens OX=9606 GN=TMEM59 PE=1 SV=1
456	18531	Q9BXS4	TMEM59	46.69	5	0	0	5	5	5	5			0	0	522280000	0	1	1	0	0	1	1	1	1		36223	Transmembrane protein 59 OS=Homo sapiens OX=9606 GN=TMEM59 PE=1 SV=1
512	155670	D6RAC2	RACK1	44.94	4	0	0	0	0	4	4					11845000000	7146500000	1	1	0	0	0	0	1	1		29751	Receptor of-activated protein C kinase 1 OS=Homo sapiens OX=9606 GN=RACK1 PE=1 SV=1
512	5812	P63244	RACK1	44.94	3	0	0	0	0	3	3					11845000000	7146500000	1	1	0	0	0	0	1	1		35077	Receptor of activated protein C kinase 1 OS=Homo sapiens OX=9606 GN=RACK1 PE=1 SV=3
512	155671	D6REE5	RACK1	44.94	3	0	0	0	0	3	3					11845000000	7146500000	1	1	0	0	0	0	1	1		34951	Receptor of-activated protein C kinase 1 (Fragment) OS=Homo sapiens OX=9606 GN=RACK1 PE=1 SV=1
512	155757	D6R9L0	RACK1	44.94	3	0	0	0	0	3	3					11845000000	7146500000	1	1	0	0	0	0	1	1		32574	Receptor of-activated protein C kinase 1 (Fragment) OS=Homo sapiens OX=9606 GN=RACK1 PE=1 SV=1
512	155844	D6RGK8	RACK1	44.94	14	0	0	0	0	14	14					11845000000	7146500000	1	1	0	0	0	0	1	1		8144	Receptor of-activated protein C kinase 1 OS=Homo sapiens OX=9606 GN=RACK1 PE=1 SV=1
512	155845	D6R909	RACK1	44.94	9	0	0	0	0	9	9					11845000000	7146500000	1	1	0	0	0	0	1	1		12913	Receptor of-activated protein C kinase 1 OS=Homo sapiens OX=9606 GN=RACK1 PE=1 SV=1
512	155846	D6RAU2	RACK1	44.94	7	0	0	0	0	7	7					11845000000	7146500000	1	1	0	0	0	0	1	1		16404	Receptor of-activated protein C kinase 1 OS=Homo sapiens OX=9606 GN=RACK1 PE=1 SV=1
512	155847	E9PD14	RACK1	44.94	7	0	0	0	0	7	7					11845000000	7146500000	1	1	0	0	0	0	1	1		17013	Receptor of-activated protein C kinase 1 OS=Homo sapiens OX=9606 GN=RACK1 PE=1 SV=1
512	155848	D6RBD0	RACK1	44.94	6	0	0	0	0	6	6					11845000000	7146500000	1	1	0	0	0	0	1	1		18046	Receptor of-activated protein C kinase 1 (Fragment) OS=Homo sapiens OX=9606 GN=RACK1 PE=1 SV=1
512	155849	D6RFX4	RACK1	44.94	5	0	0	0	0	5	5					11845000000	7146500000	1	1	0	0	0	0	1	1		21449	Receptor of-activated protein C kinase 1 (Fragment) OS=Homo sapiens OX=9606 GN=RACK1 PE=1 SV=1
512	155850	D6RFZ9	RACK1	44.94	5	0	0	0	0	5	5					11845000000	7146500000	1	1	0	0	0	0	1	1		21839	Receptor of-activated protein C kinase 1 (Fragment) OS=Homo sapiens OX=9606 GN=RACK1 PE=1 SV=8
512	155851	D6RHH4	RACK1	44.94	4	0	0	0	0	4	4					11845000000	7146500000	1	1	0	0	0	0	1	1		25869	Receptor of-activated protein C kinase 1 OS=Homo sapiens OX=9606 GN=RACK1 PE=1 SV=1
512	155852	D6R9Z1	RACK1	44.94	4	0	0	0	0	4	4					11845000000	7146500000	1	1	0	0	0	0	1	1		26349	Receptor of-activated protein C kinase 1 (Fragment) OS=Homo sapiens OX=9606 GN=RACK1 PE=1 SV=8
335	141764	E7ES21	HEPH	43.82	1	0	0	0	0	0	0							1	1	0	0	0	0	0	0		109767	Hephaestin OS=Homo sapiens OX=9606 GN=HEPH PE=1 SV=1
335	24997	Q9BQS7	HEPH	43.82	1	0	0	0	0	0	0							1	1	0	0	0	0	0	0		130449	Hephaestin OS=Homo sapiens OX=9606 GN=HEPH PE=1 SV=3
335	141771	A0A0C4DG76	HEPH	43.82	1	0	0	0	0	0	0							1	1	0	0	0	0	0	0		130766	Hephaestin OS=Homo sapiens OX=9606 GN=HEPH PE=1 SV=1
335	155649	Q5JZ08	HEPH	43.82	1	0	0	0	0	0	0							1	1	0	0	0	0	0	0		91354	Hephaestin (Fragment) OS=Homo sapiens OX=9606 GN=HEPH PE=1 SV=1
575	641	P17405	SMPD1	43.49	2	2	0	0	0	0	0	0						1	1	1	0	0	0	0	0	Carbamidomethylation	69936	Sphingomyelin phosphodiesterase OS=Homo sapiens OX=9606 GN=SMPD1 PE=1 SV=5
575	139670	H0YEP5	SMPD1	43.49	4	4	0	0	0	0	0	0						1	1	1	0	0	0	0	0	Carbamidomethylation	36251	Sphingomyelin phosphodiesterase (Fragment) OS=Homo sapiens OX=9606 GN=SMPD1 PE=1 SV=1
587	155614	H0Y5H9	SERPINB4	43.46	2	0	0	0	0	0	0							1	1	0	0	0	0	0	0		42507	Serpin B4 (Fragment) OS=Homo sapiens OX=9606 GN=SERPINB4 PE=1 SV=1
587	12705	P48594	SERPINB4	43.46	2	0	0	0	0	0	0							1	1	0	0	0	0	0	0		44854	Serpin B4 OS=Homo sapiens OX=9606 GN=SERPINB4 PE=1 SV=2
587	26422	P29508	SERPINB3	43.46	2	0	0	0	0	0	0							1	1	0	0	0	0	0	0		44565	Serpin B3 OS=Homo sapiens OX=9606 GN=SERPINB3 PE=1 SV=2
479	155863	A0A0C4DH35	IGHV3-35	43.35	9	0	0	0	0	0	0							1	1	0	0	0	0	0	0	Carbamidomethylation	12810	Probable non-functional immunoglobulin heavy variable 3-35 OS=Homo sapiens OX=9606 GN=IGHV3-35 PE=5 SV=1
510	155747	P04180	LCAT	43.02	2	0	0	2	0	2	0			14666000000		0		1	1	0	0	1	0	1	0		49578	Phosphatidylcholine-sterol acyltransferase OS=Homo sapiens OX=9606 GN=LCAT PE=1 SV=1
510	155797	J3QSE5	LCAT	43.02	4	0	0	4	0	4	0			14666000000		0		1	1	0	0	1	0	1	0		29387	Phosphatidylcholine-sterol acyltransferase (Fragment) OS=Homo sapiens OX=9606 GN=LCAT PE=1 SV=1
510	155855	I3L1Q6	LCAT	43.02	9	0	0	9	0	9	0			14666000000		0		1	1	0	0	1	0	1	0		11020	Phosphatidylcholine-sterol acyltransferase (Fragment) OS=Homo sapiens OX=9606 GN=LCAT PE=1 SV=1
382	24982	A0A0A0MRZ7	IGKV2D-26	41.84	6	0	0	0	0	0	0							1	1	0	0	0	0	0	0		13297	Immunoglobulin kappa variable 2D-26 OS=Homo sapiens OX=9606 GN=IGKV2D-26 PE=3 SV=1
382	155693	A0A5H1ZRS9	A0A5H1ZRS9	41.84	7	0	0	0	0	0	0							1	1	0	0	0	0	0	0		11192	Immunoglobulin kappa variable 2D-29 OS=Homo sapiens OX=9606 GN=IGKV2D-29 PE=1 SV=1
382	24983	A0A075B6S2	IGKV2D-29	41.84	6	0	0	0	0	0	0							1	1	0	0	0	0	0	0		13143	Immunoglobulin kappa variable 2D-29 OS=Homo sapiens OX=9606 GN=IGKV2D-29 PE=3 SV=1
382	24981	A0A075B6R9	IGKV2D-24	41.84	6	0	0	0	0	0	0							1	1	0	0	0	0	0	0		13079	Probable non-functional immunoglobulin kappa variable 2D-24 OS=Homo sapiens OX=9606 GN=IGKV2D-24 PE=5 SV=1
382	24980	A2NJV5	IGKV2-29	41.84	6	0	0	0	0	0	0							1	1	0	0	0	0	0	0		13085	Immunoglobulin kappa variable 2-29 OS=Homo sapiens OX=9606 GN=IGKV2-29 PE=3 SV=2
382	24979	A0A0C4DH68	IGKV2-24	41.84	6	0	0	0	0	0	0							1	1	0	0	0	0	0	0		13079	Immunoglobulin kappa variable 2-24 OS=Homo sapiens OX=9606 GN=IGKV2-24 PE=3 SV=1
402	33281	Q7Z7K2	ZNF467	41.66	2	2	2	2	2	0	2	21075000000	8948500000	19031000000	23326000000		14311000000	1	1	1	1	1	1	0	1	Carbamidomethylation	65124	Zinc finger protein 467 OS=Homo sapiens OX=9606 GN=ZNF467 PE=1 SV=1
591	82760	P05109	S100A8	41.43	12	0	0	0	0	0	0							1	1	0	0	0	0	0	0		10835	Protein S100-A8 OS=Homo sapiens OX=9606 GN=S100A8 PE=1 SV=1
594	139687	Q6IPX4	RPS16	41.05	7	7	0	0	0	0	0	14979000000						1	1	1	0	0	0	0	0		17107	40S ribosomal protein S16 OS=Homo sapiens OX=9606 GN=RPS16 PE=1 SV=1
594	139683	M0QX76	RPS16	41.05	20	20	0	0	0	0	0	14979000000						1	1	1	0	0	0	0	0		5558	40S ribosomal protein S16 (Fragment) OS=Homo sapiens OX=9606 GN=RPS16 PE=1 SV=1
594	139684	M0R1M5	RPS16	41.05	12	12	0	0	0	0	0	14979000000						1	1	1	0	0	0	0	0		9366	40S ribosomal protein S16 (Fragment) OS=Homo sapiens OX=9606 GN=RPS16 PE=1 SV=1
594	139685	M0R3H0	RPS16	41.05	10	10	0	0	0	0	0	14979000000						1	1	1	0	0	0	0	0		11075	40S ribosomal protein S16 OS=Homo sapiens OX=9606 GN=RPS16 PE=1 SV=1
594	139686	M0R210	RPS16	41.05	8	8	0	0	0	0	0	14979000000						1	1	1	0	0	0	0	0		14419	40S ribosomal protein S16 OS=Homo sapiens OX=9606 GN=RPS16 PE=1 SV=1
594	663	P62249	RPS16	41.05	7	7	0	0	0	0	0	14979000000						1	1	1	0	0	0	0	0		16445	40S ribosomal protein S16 OS=Homo sapiens OX=9606 GN=RPS16 PE=1 SV=2
519	6435	P27701	CD82	40.77	4	0	4	0	0	0	0		0					1	1	0	1	0	0	0	0		29626	CD82 antigen OS=Homo sapiens OX=9606 GN=CD82 PE=1 SV=1
435	339	P26641	EEF1G	40.51	2	2	2	2	2	0	0	4360700000	15172000000	25058000000	33658000000			1	1	1	1	1	1	0	0		50119	Elongation factor 1-gamma OS=Homo sapiens OX=9606 GN=EEF1G PE=1 SV=3
583	18530	P31151	S100A7	40.46	20	0	0	0	20	0	0				38117000000			1	1	0	0	0	1	0	0		11471	Protein S100-A7 OS=Homo sapiens OX=9606 GN=S100A7 PE=1 SV=4
485	2789	Q6UWP8	SBSN	39.84	3	0	0	0	0	0	0							1	1	0	0	0	0	0	0		60541	Suprabasin OS=Homo sapiens OX=9606 GN=SBSN PE=1 SV=2
548	914	P14923	JUP	39.84	2	0	0	0	0	0	0							1	1	0	0	0	0	0	0		81745	Junction plakoglobin OS=Homo sapiens OX=9606 GN=JUP PE=1 SV=3
546	75324	Q5T749	KPRP	39.8	2	0	0	0	0	0	0							1	1	0	0	0	0	0	0	Carbamidomethylation	64136	Keratinocyte proline-rich protein OS=Homo sapiens OX=9606 GN=KPRP PE=1 SV=1
600	25890	Q15485	FCN2	39.79	3	0	0	0	0	0	0							1	1	0	0	0	0	0	0		34001	Ficolin-2 OS=Homo sapiens OX=9606 GN=FCN2 PE=1 SV=2
245	712	Q9NX62	BPNT2	39.76	2	2	2	2	2	2	2	270810000000	582640000000	249920000000	848220000000	708890000000	700110000000	1	1	1	2	1	1	3	2		38681	Golgi-resident adenosine 3' 5'-bisphosphate 3'-phosphatase OS=Homo sapiens OX=9606 GN=IMPAD1 PE=1 SV=1
284	24948	Q15166	PON3	39.34	3	0	0	0	0	0	0							1	1	0	0	0	0	0	0		39608	Serum paraoxonase/lactonase 3 OS=Homo sapiens OX=9606 GN=PON3 PE=1 SV=3
284	24949	P27169	PON1	39.34	3	0	0	0	0	0	0							1	1	0	0	0	0	0	0		39731	Serum paraoxonase/arylesterase 1 OS=Homo sapiens OX=9606 GN=PON1 PE=1 SV=3
368	6718	Q9H0C5	BTBD1	38.5	2	0	0	0	0	0	0							1	1	0	0	0	0	0	0		52771	BTB/POZ domain-containing protein 1 OS=Homo sapiens OX=9606 GN=BTBD1 PE=1 SV=1
421	155787	A0A5H1ZRS2	A0A5H1ZRS2	38.06	7	0	0	0	0	0	0							1	1	0	0	0	0	0	0		11043	Immunoglobulin kappa variable 2D-28 OS=Homo sapiens OX=9606 GN=IGKV2D-28 PE=1 SV=1
421	155888	A0A087X0Q4	A0A087X0Q4	38.06	7	0	0	0	0	0	0							1	1	0	0	0	0	0	0		11434	Immunoglobulin kappa variable 2-40 OS=Homo sapiens OX=9606 GN=IGKV2-40 PE=1 SV=1
421	24993	P01615	IGKV2D-28	38.06	6	0	0	0	0	0	0							1	1	0	0	0	0	0	0		12957	Immunoglobulin kappa variable 2D-28 OS=Homo sapiens OX=9606 GN=IGKV2D-28 PE=1 SV=2
421	24994	A0A075B6P5	IGKV2-28	38.06	6	0	0	0	0	0	0							1	1	0	0	0	0	0	0		12957	Immunoglobulin kappa variable 2-28 OS=Homo sapiens OX=9606 GN=IGKV2-28 PE=3 SV=1
421	24995	P01614	IGKV2D-40	38.06	6	0	0	0	0	0	0							1	1	0	0	0	0	0	0		13310	Immunoglobulin kappa variable 2D-40 OS=Homo sapiens OX=9606 GN=IGKV2D-40 PE=1 SV=2
421	24996	A0A087WW87	IGKV2-40	38.06	6	0	0	0	0	0	0							1	1	0	0	0	0	0	0		13310	Immunoglobulin kappa variable 2-40 OS=Homo sapiens OX=9606 GN=IGKV2-40 PE=3 SV=2
581	155697	P16152	CBR1	37.69	6	0	0	0	6	0	0				4469700000			1	1	0	0	0	1	0	0		30375	Carbonyl reductase [NADPH] 1 OS=Homo sapiens OX=9606 GN=CBR1 PE=1 SV=3
601	155899	H0YFX4	SLC3A2	37.29	10	0	0	0	0	0	0							1	1	0	0	0	0	0	0		13294	4F2 cell-surface antigen heavy chain (Fragment) OS=Homo sapiens OX=9606 GN=SLC3A2 PE=1 SV=1
601	155900	F5GZS6	SLC3A2	37.29	2	0	0	0	0	0	0							1	1	0	0	0	0	0	0		64873	4F2 cell-surface antigen heavy chain OS=Homo sapiens OX=9606 GN=SLC3A2 PE=1 SV=1
601	27146	P08195	SLC3A2	37.29	2	0	0	0	0	0	0							1	1	0	0	0	0	0	0		67994	4F2 cell-surface antigen heavy chain OS=Homo sapiens OX=9606 GN=SLC3A2 PE=1 SV=3
601	155901	J3KPF3	SLC3A2	37.29	2	0	0	0	0	0	0							1	1	0	0	0	0	0	0		68101	4F2 cell-surface antigen heavy chain OS=Homo sapiens OX=9606 GN=SLC3A2 PE=1 SV=1
599	139735	H3BQF1	APRT	37	7	7	0	0	0	0	0	26997000000						1	1	1	0	0	0	0	0		16324	Adenine phosphoribosyltransferase (Fragment) OS=Homo sapiens OX=9606 GN=APRT PE=1 SV=8
599	139736	H3BQB1	APRT	37	6	6	0	0	0	0	0	26997000000						1	1	1	0	0	0	0	0		17570	Adenine phosphoribosyltransferase (Fragment) OS=Homo sapiens OX=9606 GN=APRT PE=1 SV=1
599	635	P07741	APRT	37	6	6	0	0	0	0	0	26997000000						1	1	1	0	0	0	0	0		19608	Adenine phosphoribosyltransferase OS=Homo sapiens OX=9606 GN=APRT PE=1 SV=2
572	25188	Q99684	GFI1	36.49	2	0	0	0	0	0	0							1	1	0	0	0	0	0	0		45297	Zinc finger protein Gfi-1 OS=Homo sapiens OX=9606 GN=GFI1 PE=1 SV=2
557	451	P61586	RHOA	36.44	6	0	0	0	6	0	0				292680000			1	1	0	0	0	1	0	0		21768	Transforming protein RhoA OS=Homo sapiens OX=9606 GN=RHOA PE=1 SV=1
542	317	Q01581	HMGCS1	36.06	3	3	0	0	0	0	0	0						1	1	1	0	0	0	0	0	Carbamidomethylation	57294	Hydroxymethylglutaryl-CoA synthase cytoplasmic OS=Homo sapiens OX=9606 GN=HMGCS1 PE=1 SV=2
542	155872	D6RIW1	HMGCS1	36.06	15	15	0	0	0	0	0	0						1	1	1	0	0	0	0	0	Carbamidomethylation	10514	Hydroxymethylglutaryl-CoA synthase cytoplasmic (Fragment) OS=Homo sapiens OX=9606 GN=HMGCS1 PE=1 SV=8
503	82767	Q99436	PSMB7	36.01	3	0	0	0	0	0	0							1	1	0	0	0	0	0	0		29965	Proteasome subunit beta type-7 OS=Homo sapiens OX=9606 GN=PSMB7 PE=1 SV=1
277	139777	A0A087WYF7	A0A087WYF7	35.64	4	4	4	4	4	4	4	2274600000000	1595500000000	673210000000	1206500000000	1737900000000	1486700000000	1	1	2	1	1	2	3	2		29205	MICOS complex subunit OS=Homo sapiens OX=9606 GN=APOOL PE=1 SV=1
277	45760	Q6UXV4	APOOL	35.64	4	4	4	4	4	4	4	2274600000000	1595500000000	673210000000	1206500000000	1737900000000	1486700000000	1	1	2	1	1	2	3	2		29159	MICOS complex subunit MIC27 OS=Homo sapiens OX=9606 GN=APOOL PE=1 SV=1
277	139776	A0A087WUX8	A0A087WUX8	35.64	4	4	4	4	4	4	4	2274600000000	1595500000000	673210000000	1206500000000	1737900000000	1486700000000	1	1	2	1	1	2	3	2		28762	MICOS complex subunit OS=Homo sapiens OX=9606 GN=APOOL PE=1 SV=1
580	110301	A0A0C4DH31	IGHV1-18	35.34	11	0	0	0	0	0	0							1	1	0	0	0	0	0	0	Carbamidomethylation	12820	Immunoglobulin heavy variable 1-18 OS=Homo sapiens OX=9606 GN=IGHV1-18 PE=3 SV=1
580	53152	P23083	IGHV1-2	35.34	11	0	0	0	0	0	0							1	1	0	0	0	0	0	0	Carbamidomethylation	13085	Immunoglobulin heavy variable 1-2 OS=Homo sapiens OX=9606 GN=IGHV1-2 PE=1 SV=2
422	19585	Q16610	ECM1	35.1	2	0	0	0	0	0	0							1	1	0	0	0	0	0	0		60674	Extracellular matrix protein 1 OS=Homo sapiens OX=9606 GN=ECM1 PE=1 SV=2
447	25783	Q96N76	UROC1	35.02	1	1	1	0	0	0	0	4239200000	195200000					1	1	1	1	0	0	0	0		74831	Urocanate hydratase OS=Homo sapiens OX=9606 GN=UROC1 PE=1 SV=1
574	155646	G3V1Q4	SEPTIN7	34.54	2	2	0	0	0	0	0	0						1	1	1	0	0	0	0	0		46566	Septin-7 OS=Homo sapiens OX=9606 GN=SEPTIN7 PE=1 SV=2
574	155647	E7ES33	SEPTIN7	34.54	2	2	0	0	0	0	0	0						1	1	1	0	0	0	0	0		48716	Septin-7 OS=Homo sapiens OX=9606 GN=SEPTIN7 PE=1 SV=3
574	155648	E7EPK1	SEPTIN7	34.54	2	2	0	0	0	0	0	0						1	1	1	0	0	0	0	0		50695	Septin-7 OS=Homo sapiens OX=9606 GN=SEPTIN7 PE=1 SV=2
574	665	Q16181	SEPTIN7	34.54	2	2	0	0	0	0	0	0						1	1	1	0	0	0	0	0		50680	Septin-7 OS=Homo sapiens OX=9606 GN=SEPTIN7 PE=1 SV=2
579	1325	P62491	RAB11A	34.43	5	0	5	0	0	0	0		4533400000					1	1	0	1	0	0	0	0		24394	Ras-related protein Rab-11A OS=Homo sapiens OX=9606 GN=RAB11A PE=1 SV=3
390	155952	J3KSA8	DHX38	34.07	4	0	0	0	0	0	0							1	1	0	0	0	0	0	0		21516	Pre-mRNA-splicing factor ATP-dependent RNA helicase PRP16 (Fragment) OS=Homo sapiens OX=9606 GN=DHX38 PE=1 SV=1
489	38866	P01880	IGHD	33.91	3	0	0	0	0	0	0							1	1	0	0	0	0	0	0	Carbamidomethylation	42353	Immunoglobulin heavy constant delta OS=Homo sapiens OX=9606 GN=IGHD PE=1 SV=3
489	155733	A0A0A0MS09	IGHD	33.91	3	0	0	0	0	0	0							1	1	0	0	0	0	0	0	Carbamidomethylation	47548	Immunoglobulin heavy constant delta (Fragment) OS=Homo sapiens OX=9606 GN=IGHD PE=1 SV=1
508	18527	Q13093	PLA2G7	33.91	2	0	0	0	2	0	0				13465000000			1	1	0	0	0	1	0	0		50077	Platelet-activating factor acetylhydrolase OS=Homo sapiens OX=9606 GN=PLA2G7 PE=1 SV=1
324	24959	P37059	HSD17B2	33.71	2	0	0	0	0	0	0							1	1	0	0	0	0	0	0		42785	Estradiol 17-beta-dehydrogenase 2 OS=Homo sapiens OX=9606 GN=HSD17B2 PE=1 SV=1
451	155945	P02747	C1QC	33.66	6	0	0	0	0	0	0							1	1	0	0	0	0	0	0		25774	Complement C1q subcomponent subunit C OS=Homo sapiens OX=9606 GN=C1QC PE=1 SV=3
504	25249	A0A075B6I0	IGLV8-61	33.36	7	0	0	0	0	0	0							1	1	0	0	0	0	0	0		12814	Immunoglobulin lambda variable 8-61 OS=Homo sapiens OX=9606 GN=IGLV8-61 PE=3 SV=7
571	155660	A0A5F9ZH78	ARG1	33.25	5	0	5	0	0	0	0		3561400000					1	1	0	1	0	0	0	0		25661	Arginase-1 OS=Homo sapiens OX=9606 GN=ARG1 PE=1 SV=1
571	6433	P05089	ARG1	33.25	3	0	3	0	0	0	0		3561400000					1	1	0	1	0	0	0	0		34735	Arginase-1 OS=Homo sapiens OX=9606 GN=ARG1 PE=1 SV=2
593	139797	A0A3B3IUC7	FBP1	33.14	4	4	0	0	0	0	0	4472300000						1	1	1	0	0	0	0	0		29812	Fructose-bisphosphatase OS=Homo sapiens OX=9606 GN=FBP1 PE=1 SV=1
593	449	P09467	FBP1	33.14	4	4	0	0	0	0	0	4472300000						1	1	1	0	0	0	0	0		36842	Fructose-1 6-bisphosphatase 1 OS=Homo sapiens OX=9606 GN=FBP1 PE=1 SV=5
384	3797	Q9BTE6	AARSD1	33.12	2	0	0	0	0	0	0							1	1	0	0	0	0	0	0		45480	Alanyl-tRNA editing protein Aarsd1 OS=Homo sapiens OX=9606 GN=AARSD1 PE=1 SV=2
384	155940	C9J5N1	PTGES3L-AARSD1	33.12	2	0	0	0	0	0	0							1	1	0	0	0	0	0	0		55066	PTGES3L-AARSD1 readthrough OS=Homo sapiens OX=9606 GN=PTGES3L-AARSD1 PE=1 SV=1
445	25011	Q9Y2G4	ANKRD6	33.07	1	0	0	0	0	0	0							1	1	0	0	0	0	0	0		79971	Ankyrin repeat domain-containing protein 6 OS=Homo sapiens OX=9606 GN=ANKRD6 PE=2 SV=3
397	4775	O95613	PCNT	33.02	0	0	0	0	0	0	0							1	1	0	0	0	0	0	0	Carbamidomethylation	378039	Pericentrin OS=Homo sapiens OX=9606 GN=PCNT PE=1 SV=4
549	6419	P35573	AGL	32.97	0	0	0	0	0	0	0		934610000					1	1	0	1	0	0	0	0		174763	Glycogen debranching enzyme OS=Homo sapiens OX=9606 GN=AGL PE=1 SV=3
495	25063	Q9NR97	TLR8	32.64	1	0	0	0	0	0	0							1	1	0	0	0	0	0	0	Carbamidomethylation	119828	Toll-like receptor 8 OS=Homo sapiens OX=9606 GN=TLR8 PE=1 SV=1
559	155580	G3V119	CCAR2	32.62	2	0	0	0	0	0	0							1	1	0	0	0	0	0	0		67277	Cell cycle and apoptosis regulator protein 2 OS=Homo sapiens OX=9606 GN=CCAR2 PE=1 SV=1
559	155581	H0YB24	CCAR2	32.62	2	0	0	0	0	0	0							1	1	0	0	0	0	0	0		68932	Cell cycle and apoptosis regulator protein 2 (Fragment) OS=Homo sapiens OX=9606 GN=CCAR2 PE=1 SV=1
559	60865	Q8N163	CCAR2	32.62	2	0	0	0	0	0	0							1	1	0	0	0	0	0	0		102902	Cell cycle and apoptosis regulator protein 2 OS=Homo sapiens OX=9606 GN=CCAR2 PE=1 SV=2
376	141746	Q8IZ21	PHACTR4	32.51	1	0	0	0	0	0	0							1	1	0	0	0	0	0	0		78211	Phosphatase and actin regulator 4 OS=Homo sapiens OX=9606 GN=PHACTR4 PE=1 SV=1
363	140293	A8MYJ1	AKAP13	32.5	1	0	1	1	1	1	1		334870000000	337410000000	410050000000	337940000000	351050000000	1	1	0	2	1	1	1	1		161840	A-kinase anchor protein 13 OS=Homo sapiens OX=9606 GN=AKAP13 PE=1 SV=3
363	140292	A0A087WTD7	AKAP13	32.5	1	0	1	1	1	1	1		334870000000	337410000000	410050000000	337940000000	351050000000	1	1	0	2	1	1	1	1		161184	A-kinase anchor protein 13 OS=Homo sapiens OX=9606 GN=AKAP13 PE=1 SV=1
363	4186	Q12802	AKAP13	32.5	0	0	0	0	0	0	0		334870000000	337410000000	410050000000	337940000000	351050000000	1	1	0	2	1	1	1	1		307550	A-kinase anchor protein 13 OS=Homo sapiens OX=9606 GN=AKAP13 PE=1 SV=2
349	139821	F8W922	MVB12B	32.41	5	5	5	0	5	5	5	60225000000	90694000000		138170000000	139040000000	141490000000	1	1	1	1	0	1	1	2		22583	Multivesicular body subunit 12B (Fragment) OS=Homo sapiens OX=9606 GN=MVB12B PE=1 SV=1
349	82952	Q9H7P6	MVB12B	32.41	3	3	3	0	3	3	3	60225000000	90694000000		138170000000	139040000000	141490000000	1	1	1	1	0	1	1	2		35620	Multivesicular body subunit 12B OS=Homo sapiens OX=9606 GN=MVB12B PE=1 SV=2
603	25004	Q8N5I2	ARRDC1	32.15	5	0	0	0	0	0	0							1	1	0	0	0	0	0	0		45981	Arrestin domain-containing protein 1 OS=Homo sapiens OX=9606 GN=ARRDC1 PE=1 SV=1
469	8492	Q9H792	PEAK1	31.47	0	0	0	0	0	0	0							1	1	0	0	0	0	0	0		193105	Inactive tyrosine-protein kinase PEAK1 OS=Homo sapiens OX=9606 GN=PEAK1 PE=1 SV=4
584	27073	Q9NVA2	SEPTIN11	31.34	4	0	0	0	0	4	0					6430300000		1	1	0	0	0	0	1	0		49398	Septin-11 OS=Homo sapiens OX=9606 GN=SEPTIN11 PE=1 SV=3
584	155924	B1AMS2	SEPTIN6	31.34	4	0	0	0	0	4	0					6430300000		1	1	0	0	0	0	1	0		49303	Septin 6 isoform CRA_b OS=Homo sapiens OX=9606 GN=SEPTIN6 PE=1 SV=1
584	13448	Q14141	SEPTIN6	31.34	4	0	0	0	0	4	0					6430300000		1	1	0	0	0	0	1	0		49717	Septin-6 OS=Homo sapiens OX=9606 GN=SEPTIN6 PE=1 SV=4
597	156109	A8MZB2	NAA20	31.23	4	0	0	0	0	0	0							1	1	0	0	0	0	0	0		18857	N-acetyltransferase 5 (ARD1 homolog S. cerevisiae) isoform CRA_a OS=Homo sapiens OX=9606 GN=NAA20 PE=1 SV=1
597	60169	P61599	NAA20	31.23	4	0	0	0	0	0	0							1	1	0	0	0	0	0	0		20368	N-alpha-acetyltransferase 20 OS=Homo sapiens OX=9606 GN=NAA20 PE=1 SV=1
550	6726	Q16394	EXT1	30.66	1	0	0	0	0	0	0							1	1	0	0	0	0	0	0		86255	Exostosin-1 OS=Homo sapiens OX=9606 GN=EXT1 PE=1 SV=2
513	45184	P01824	IGHV4-39	30.51	7	0	0	0	0	0	0							1	1	0	0	0	0	0	0		13917	Immunoglobulin heavy variable 4-39 OS=Homo sapiens OX=9606 GN=IGHV4-39 PE=1 SV=2
513	45179	P01825	IGHV4-59	30.51	8	0	0	0	0	0	0							1	1	0	0	0	0	0	0		12936	Immunoglobulin heavy variable 4-59 OS=Homo sapiens OX=9606 GN=IGHV4-59 PE=1 SV=2
513	45180	P0DP08	IGHV4-38-2	30.51	8	0	0	0	0	0	0							1	1	0	0	0	0	0	0		13016	Immunoglobulin heavy variable 4-38-2 OS=Homo sapiens OX=9606 GN=IGHV4-38-2 PE=3 SV=1
513	156127	P0DP07	IGHV4-31	30.51	8	0	0	0	0	0	0							1	1	0	0	0	0	0	0		13095	Immunoglobulin heavy variable 4-31 OS=Homo sapiens OX=9606 GN=IGHV4-31 PE=3 SV=1
513	45181	A0A0C4DH41	IGHV4-61	30.51	8	0	0	0	0	0	0							1	1	0	0	0	0	0	0		13066	Immunoglobulin heavy variable 4-61 OS=Homo sapiens OX=9606 GN=IGHV4-61 PE=3 SV=1
513	45182	P0DP06	IGHV4-30-4	30.51	8	0	0	0	0	0	0							1	1	0	0	0	0	0	0		13156	Immunoglobulin heavy variable 4-30-4 OS=Homo sapiens OX=9606 GN=IGHV4-30-4 PE=3 SV=1
513	45183	P06331	IGHV4-34	30.51	7	0	0	0	0	0	0							1	1	0	0	0	0	0	0		13815	Immunoglobulin heavy variable 4-34 OS=Homo sapiens OX=9606 GN=IGHV4-34 PE=1 SV=2
602	116837	Q86XK2	FBXO11	30.42	1	0	0	0	0	0	0							1	1	0	0	0	0	0	0	Carbamidomethylation	103585	F-box only protein 11 OS=Homo sapiens OX=9606 GN=FBXO11 PE=1 SV=3
505	668	Q7RTV2	GSTA5	30.23	4	4	0	4	0	0	0	0		0				1	1	1	0	1	0	0	0		25722	Glutathione S-transferase A5 OS=Homo sapiens OX=9606 GN=GSTA5 PE=1 SV=1
527	139847	A0A088AWN3	DOCK9	30.2	0	0	0	0	0	0	0		25402000000					1	1	0	1	0	0	0	0		237912	Dedicator of cytokinesis protein 9 OS=Homo sapiens OX=9606 GN=DOCK9 PE=1 SV=2
527	139859	Q6ZSL5	DOCK9	30.2	1	0	1	0	0	0	0		25402000000					1	1	0	1	0	0	0	0		158655	Dedicator of cytokinesis protein 9 OS=Homo sapiens OX=9606 GN=DOCK9 PE=1 SV=1
496	140000	D6RDH9	SNX14	30.15	2	0	2	0	2	0	0		24398000000		2760000			1	1	0	1	0	1	0	0	Carbamidomethylation	77943	Sorting nexin-14 OS=Homo sapiens OX=9606 GN=SNX14 PE=1 SV=1
496	5793	Q9Y5W7	SNX14	30.15	1	0	1	0	1	0	0		24398000000		2760000			1	1	0	1	0	1	0	0	Carbamidomethylation	110182	Sorting nexin-14 OS=Homo sapiens OX=9606 GN=SNX14 PE=1 SV=3
496	155933	E2QRM8	SNX14	30.15	6	0	6	0	6	0	0		24398000000		2760000			1	1	0	1	0	1	0	0	Carbamidomethylation	21433	Sorting nexin-14 OS=Homo sapiens OX=9606 GN=SNX14 PE=1 SV=1
496	155934	D6RDA6	SNX14	30.15	5	0	5	0	5	0	0		24398000000		2760000			1	1	0	1	0	1	0	0	Carbamidomethylation	27441	Sorting nexin-14 (Fragment) OS=Homo sapiens OX=9606 GN=SNX14 PE=1 SV=1
530	329	Q7Z6Z7	HUWE1	30.15	0	0	0	0	0	0	0	153650000						1	1	1	0	0	0	0	0		481896	E3 ubiquitin-protein ligase HUWE1 OS=Homo sapiens OX=9606 GN=HUWE1 PE=1 SV=3
416	24990	Q8N436	CPXM2	30.12	1	0	0	0	0	0	0							1	1	0	0	0	0	0	0		85870	Inactive carboxypeptidase-like protein X2 OS=Homo sapiens OX=9606 GN=CPXM2 PE=2 SV=3
488	155695	E9PD53	SMC4	30.04	1	0	0	0	0	0	0							1	1	0	0	0	0	0	0		144455	Structural maintenance of chromosomes protein OS=Homo sapiens OX=9606 GN=SMC4 PE=1 SV=1
488	1032	Q9NTJ3	SMC4	30.04	1	0	0	0	0	0	0							1	1	0	0	0	0	0	0		147182	Structural maintenance of chromosomes protein 4 OS=Homo sapiens OX=9606 GN=SMC4 PE=1 SV=2
487	144263	H0Y9I8	CPLANE1	29.95	0	0	0	0	0	0	0							1	1	0	0	0	0	0	0		255485	Ciliogenesis and planar polarity effector 1 (Fragment) OS=Homo sapiens OX=9606 GN=CPLANE1 PE=1 SV=1
487	140697	A0A494BZW6	CPLANE1	29.95	0	0	0	0	0	0	0							1	1	0	0	0	0	0	0		259081	Ciliogenesis and planar polarity effector 1 (Fragment) OS=Homo sapiens OX=9606 GN=CPLANE1 PE=1 SV=1
487	144262	H0YA77	CPLANE1	29.95	0	0	0	0	0	0	0							1	1	0	0	0	0	0	0		213351	Ciliogenesis and planar polarity effector 1 (Fragment) OS=Homo sapiens OX=9606 GN=CPLANE1 PE=1 SV=1
487	19717	Q9H799	CPLANE1	29.95	0	0	0	0	0	0	0							1	1	0	0	0	0	0	0		361747	Ciliogenesis and planar polarity effector 1 OS=Homo sapiens OX=9606 GN=CPLANE1 PE=1 SV=4
563	13263	P35998	PSMC2	29.68	3	0	0	0	0	0	0							1	1	0	0	0	0	0	0		48634	26S proteasome regulatory subunit 7 OS=Homo sapiens OX=9606 GN=PSMC2 PE=1 SV=3
535	142707	A0A087WYF1	LAMA2	29.64	0	0	0	0	0	0	0		1735100000					1	1	0	1	0	0	0	0		343418	Laminin subunit alpha-2 OS=Homo sapiens OX=9606 GN=LAMA2 PE=1 SV=1
535	142708	A0A087WX80	LAMA2	29.64	0	0	0	0	0	0	0		1735100000					1	1	0	1	0	0	0	0		343752	Laminin subunit alpha-2 OS=Homo sapiens OX=9606 GN=LAMA2 PE=1 SV=1
535	5401	P24043	LAMA2	29.64	0	0	0	0	0	0	0		1735100000					1	1	0	1	0	0	0	0		343906	Laminin subunit alpha-2 OS=Homo sapiens OX=9606 GN=LAMA2 PE=1 SV=4
555	155974	A0A0G2JMB2	IGHA2	29.62	2	0	0	0	0	0	0							1	1	0	0	0	0	0	0		36508	Immunoglobulin heavy constant alpha 2 (Fragment) OS=Homo sapiens OX=9606 GN=IGHA2 PE=1 SV=1
555	156108	A0A286YEY1	IGHA1	29.62	2	0	0	0	0	0	0							1	1	0	0	0	0	0	0		42849	Immunoglobulin heavy constant alpha 1 (Fragment) OS=Homo sapiens OX=9606 GN=IGHA1 PE=1 SV=1
555	25296	P01876	IGHA1	29.62	2	0	0	0	0	0	0							1	1	0	0	0	0	0	0		37655	Immunoglobulin heavy constant alpha 1 OS=Homo sapiens OX=9606 GN=IGHA1 PE=1 SV=2
596	75192	P60866	RPS20	29.54	10	0	0	0	0	0	0							1	1	0	0	0	0	0	0		13373	40S ribosomal protein S20 OS=Homo sapiens OX=9606 GN=RPS20 PE=1 SV=1
596	156117	G3XAN0	RPS20	29.54	19	0	0	0	0	0	0							1	1	0	0	0	0	0	0		7247	40S ribosomal protein S20 OS=Homo sapiens OX=9606 GN=RPS20 PE=1 SV=1
491	19441	P53618	COPB1	29.5	1	0	0	0	0	0	0							1	1	0	0	0	0	0	0		107142	Coatomer subunit beta OS=Homo sapiens OX=9606 GN=COPB1 PE=1 SV=3
544	714	Q96PP9	GBP4	29.44	1	0	0	0	0	0	0							1	1	0	0	0	0	0	0		73165	Guanylate-binding protein 4 OS=Homo sapiens OX=9606 GN=GBP4 PE=2 SV=2
536	896	Q9UBC5	MYO1A	29.42	1	0	0	0	0	0	0							1	1	0	0	0	0	0	0	Carbamidomethylation	118401	Unconventional myosin-Ia OS=Homo sapiens OX=9606 GN=MYO1A PE=1 SV=1
585	14499	Q9H2G9	BLZF1	29.41	3	0	0	0	3	0	0				34278000000			1	1	0	0	0	1	0	0		44910	Golgin-45 OS=Homo sapiens OX=9606 GN=BLZF1 PE=1 SV=2
585	142313	Q5T532	BLZF1	29.41	5	0	0	0	5	0	0				34278000000			1	1	0	0	0	1	0	0		27997	Golgin-45 (Fragment) OS=Homo sapiens OX=9606 GN=BLZF1 PE=1 SV=1
524	5208	P04275	VWF	29.4	0	0	0	0	0	0	0							1	1	0	0	0	0	0	0	Carbamidomethylation	309262	von Willebrand factor OS=Homo sapiens OX=9606 GN=VWF PE=1 SV=4
551	6465	Q6PIJ6	FBXO38	29.4	1	0	0	0	0	0	1						1675000000	1	1	0	0	0	0	0	1		133944	F-box only protein 38 OS=Homo sapiens OX=9606 GN=FBXO38 PE=1 SV=3
486	139930	J3KQY5	J3KQY5	29.21	5	0	0	5	5	0	0			147150000000	193770000000			1	1	0	0	1	1	0	0		16588	Iodothyronine deiodinase OS=Homo sapiens OX=9606 GN=DIO2 PE=3 SV=1
459	343	P30153	PPP2R1A	29.21	2	0	0	0	0	0	0							1	1	0	0	0	0	0	0		65309	Serine/threonine-protein phosphatase 2A 65 kDa regulatory subunit A alpha isoform OS=Homo sapiens OX=9606 GN=PPP2R1A PE=1 SV=4
459	139877	B3KQV6	PPP2R1A	29.21	2	0	0	0	0	0	0							1	1	0	0	0	0	0	0		45604	Serine/threonine-protein phosphatase 2A 65 kDa regulatory subunit A alpha isoform OS=Homo sapiens OX=9606 GN=PPP2R1A PE=1 SV=1
539	18840	O94993	SOX30	29.01	1	0	0	0	0	0	0							1	1	0	0	0	0	0	0		81854	Transcription factor SOX-30 OS=Homo sapiens OX=9606 GN=SOX30 PE=1 SV=1
573	156137	R4GMV1	TRIM11	28.87	2	0	0	0	0	0	0							1	1	0	0	0	0	0	0		38710	E3 ubiquitin-protein ligase TRIM11 OS=Homo sapiens OX=9606 GN=TRIM11 PE=1 SV=1
573	68181	Q96F44	TRIM11	28.87	2	0	0	0	0	0	0							1	1	0	0	0	0	0	0		52774	E3 ubiquitin-protein ligase TRIM11 OS=Homo sapiens OX=9606 GN=TRIM11 PE=1 SV=2
533	155633	A0A2R8Y6X0	ADNP	28.86	1	0	1	0	0	0	0		89489000000					1	1	0	1	0	0	0	0		97226	Activity-dependent neuroprotector homeobox protein OS=Homo sapiens OX=9606 GN=ADNP PE=1 SV=1
526	505	P51816	AFF2	28.82	1	0	0	0	0	0	0							1	1	0	0	0	0	0	0		144770	AF4/FMR2 family member 2 OS=Homo sapiens OX=9606 GN=AFF2 PE=1 SV=4
589	1920	Q7RTS9	DYM	28.81	1	0	1	0	0	0	0		24923000000					1	1	0	1	0	0	0	0		75936	Dymeclin OS=Homo sapiens OX=9606 GN=DYM PE=1 SV=1

## Sheet: Legend
Dataset EV1: Complete list of proteins identified by mass spectrometry.
