# Supplementary material for: Chromosomal instability promotes cell migration and invasion via EFEMP1 secretion into extracellular vesicles
Source: EMBO J. 2026 Apr 13;45(10):3471–99. doi: 10.1038/s44318-026-00766-4 (PMC13187162; doi:10.1038/s44318-026-00766-4)
Supplement: Supplementary file 5 — Source data Fig. 1 [file 44318_2026_766_MOESM5_ESM.zip]

Archive with 58 entries (51 files):
- Figure1/
- __MACOSX/._Figure1
- Figure1/Fig1G.png
- __MACOSX/Figure1/._Fig1G.png
- Figure1/Fig1F.png
- __MACOSX/Figure1/._Fig1F.png
- Figure1/Fig1c/
- __MACOSX/Figure1/._Fig1c
- Figure1/Fig1B/
- __MACOSX/Figure1/._Fig1B
- Figure1/figure 1E.xlsx
- __MACOSX/Figure1/._figure 1E.xlsx
- Figure1/figure1A.xlsx
- __MACOSX/Figure1/._figure1A.xlsx
- Figure1/figure 1H.xlsx
- __MACOSX/Figure1/._figure 1H.xlsx
- Figure1/figure 1D.xlsx
- __MACOSX/Figure1/._figure 1D.xlsx
- Figure1/Fig1c/mda dmso/
- __MACOSX/Figure1/Fig1c/._mda dmso
- Figure1/Fig1c/mda rev/
- __MACOSX/Figure1/Fig1c/._mda rev
- Figure1/Fig1B/bt549 rev/
- __MACOSX/Figure1/Fig1B/._bt549 rev
- Figure1/Fig1B/bt549 dmso/
- __MACOSX/Figure1/Fig1B/._bt549 dmso
- Figure1/Fig1c/mda dmso/C2-mdamb 231 dmso.lif - Series006.jpg
- __MACOSX/Figure1/Fig1c/mda dmso/._C2-mdamb 231 dmso.lif - Series006.jpg
- Figure1/Fig1c/mda dmso/C3-mdamb 231 dmso.lif - Series006.jpg
- __MACOSX/Figure1/Fig1c/mda dmso/._C3-mdamb 231 dmso.lif - Series006.jpg
- Figure1/Fig1c/mda dmso/Composite.jpg
- __MACOSX/Figure1/Fig1c/mda dmso/._Composite.jpg
- Figure1/Fig1c/mda dmso/C1-mdamb 231 dmso.lif - Series006.jpg
- __MACOSX/Figure1/Fig1c/mda dmso/._C1-mdamb 231 dmso.lif - Series006.jpg
- Figure1/Fig1c/mda rev/mdamb231-rev.lif - Series047.jpg
- __MACOSX/Figure1/Fig1c/mda rev/._mdamb231-rev.lif - Series047.jpg
- Figure1/Fig1c/mda rev/C2-mdamb231-rev.lif - Series047.jpg
- __MACOSX/Figure1/Fig1c/mda rev/._C2-mdamb231-rev.lif - Series047.jpg
- Figure1/Fig1c/mda rev/C1-mdamb231-rev.lif - Series047.jpg
- __MACOSX/Figure1/Fig1c/mda rev/._C1-mdamb231-rev.lif - Series047.jpg
- Figure1/Fig1c/mda rev/C3-mdamb231-rev.lif - Series047.jpg
- __MACOSX/Figure1/Fig1c/mda rev/._C3-mdamb231-rev.lif - Series047.jpg
- Figure1/Fig1B/bt549 rev/C3-003.lif - Series006.jpg
- __MACOSX/Figure1/Fig1B/bt549 rev/._C3-003.lif - Series006.jpg
- Figure1/Fig1B/bt549 rev/003.lif - Series006.jpg
- __MACOSX/Figure1/Fig1B/bt549 rev/._003.lif - Series006.jpg
- Figure1/Fig1B/bt549 rev/C1-003.lif - Series006.jpg
- __MACOSX/Figure1/Fig1B/bt549 rev/._C1-003.lif - Series006.jpg
- Figure1/Fig1B/bt549 rev/C2-003.lif - Series006.jpg
- __MACOSX/Figure1/Fig1B/bt549 rev/._C2-003.lif - Series006.jpg
- Figure1/Fig1B/bt549 dmso/C3-Project003.lif - Series003.jpg
- __MACOSX/Figure1/Fig1B/bt549 dmso/._C3-Project003.lif - Series003.jpg
- Figure1/Fig1B/bt549 dmso/C2-Project003.lif - Series003.jpg
- __MACOSX/Figure1/Fig1B/bt549 dmso/._C2-Project003.lif - Series003.jpg
- Figure1/Fig1B/bt549 dmso/C1-Project003.lif - Series003.jpg
- __MACOSX/Figure1/Fig1B/bt549 dmso/._C1-Project003.lif - Series003.jpg
- Figure1/Fig1B/bt549 dmso/Project003.lif - Series003.jpg
- __MACOSX/Figure1/Fig1B/bt549 dmso/._Project003.lif - Series003.jpg
