# Supplementary material for: Chromosomal instability promotes cell migration and invasion via EFEMP1 secretion into extracellular vesicles
Source: EMBO J. 2026 Apr 13;45(10):3471–99. doi: 10.1038/s44318-026-00766-4 (PMC13187162; doi:10.1038/s44318-026-00766-4)
Supplement: Supplementary file 5 — Source data Fig. 1 [file 44318_2026_766_MOESM5_ESM.zip › Figure1/figure1A.xlsx]

## Sheet: BT549
	Correct segregation	Misalignment	Misalignment + micronucleus	Misalignment + lagging/bridge	Misalignment + lagging/bridge + micronucleus	Metaphase skipping	Metaphase skipping + micronucleus	Metaphase skipping + bridge	DNA bridge	Lagging	DNA bridge/lagging + micronucleus	Micronucleus	Mitotic failure	Other
BT549 DMSO	73.3333	0	0	0	1.66667	0	0	0	0	0	15	6.66667	3.33333	0
BT549 250rev	31.746	0	0	0	33.3333	0	6.34921	0	0	0	19.0476	4.7619	1.5873	3.1746
BT549 500rev	0	0	0	6.25	34.375	0	12.5	0	0	0	15.625	12.5	15.625	3.125

## Sheet: MDAMB231
	Correct segregation	Misalignment	Misalignment + micronucleus	Misalignment + lagging/bridge	Misalignment + lagging/bridge + micronucleus	Metaphase skipping	Metaphase skipping + micronucleus	Metaphase skipping + bridge	DNA bridge	Lagging	DNA bridge/lagging + micronucleus	Micronucleus	Mitotic failure	Other
DMSO	80.4124	0	0	0	9.27835	1.03093	0	0	0	0	1.03093	6.18557	2.06186	0
250rev	0	0	0	0	55	2.5	0	17.5	0	0	0	0	20	5
500rev	0	0	0	0	25.8065	1.6129	8.06452	29.0323	0	0	0	0	35.4839	0
