# Supplementary material for: Chromosomal instability promotes cell migration and invasion via EFEMP1 secretion into extracellular vesicles
Source: EMBO J. 2026 Apr 13;45(10):3471–99. doi: 10.1038/s44318-026-00766-4 (PMC13187162; doi:10.1038/s44318-026-00766-4)
Supplement: Supplementary file 5 — Source data Fig. 1 [file 44318_2026_766_MOESM5_ESM.zip › Figure1/figure 1H.xlsx]

## Sheet: BT549
DMSO EVs	REV EVs
0.50839	1.81
0.416	1.84
0.293	1.81

## Sheet: MDAMB231
DMSO EVs	REV EVs
0.190412	0.776
0.184	0.711
0.17	0.891
