# Supplementary material for: Chromosomal instability promotes cell migration and invasion via EFEMP1 secretion into extracellular vesicles
Source: EMBO J. 2026 Apr 13;45(10):3471–99. doi: 10.1038/s44318-026-00766-4 (PMC13187162; doi:10.1038/s44318-026-00766-4)
Supplement: Supplementary file 5 — Source data Fig. 1 [file 44318_2026_766_MOESM5_ESM.zip › Figure1/figure 1D.xlsx]

## Sheet: Feuil1
DMSO	REV
1.14101	1.71381
1.0191	1.88706
0.839895	2.09554
