# Supplementary material for: Chromosomal instability promotes cell migration and invasion via EFEMP1 secretion into extracellular vesicles
Source: EMBO J. 2026 Apr 13;45(10):3471–99. doi: 10.1038/s44318-026-00766-4 (PMC13187162; doi:10.1038/s44318-026-00766-4)
Supplement: Supplementary file 6 — Source data Fig. 2 [file 44318_2026_766_MOESM6_ESM.zip]

Archive with 62 entries (55 files):
- Figure2/
- __MACOSX/._Figure2
- Figure2/Figure 2G.xlsx
- __MACOSX/Figure2/._Figure 2G.xlsx
- Figure2/Fig2D/
- __MACOSX/Figure2/._Fig2D
- Figure2/Figure 2B.xlsx
- __MACOSX/Figure2/._Figure 2B.xlsx
- Figure2/Figure 2E.xlsx
- __MACOSX/Figure2/._Figure 2E.xlsx
- Figure2/Fig2F/
- __MACOSX/Figure2/._Fig2F
- Figure2/Fig2A/
- __MACOSX/Figure2/._Fig2A
- Figure2/Fig2D/bt rev ev migImage_18052-1.jpg
- __MACOSX/Figure2/Fig2D/._bt rev ev migImage_18052-1.jpg
- Figure2/Fig2D/bt dmso ev migraImage_18022-1.jpg
- __MACOSX/Figure2/Fig2D/._bt dmso ev migraImage_18022-1.jpg
- Figure2/Fig2D/bt dmso ev invImage_18176 94-1.jpg
- __MACOSX/Figure2/Fig2D/._bt dmso ev invImage_18176 94-1.jpg
- Figure2/Fig2D/Image_18163pbs invasion bt pbs invasion.jpg
- __MACOSX/Figure2/Fig2D/._Image_18163pbs invasion bt pbs invasion.jpg
- Figure2/Fig2D/bt rev ev invImage_18182 151.jpg
- __MACOSX/Figure2/Fig2D/._bt rev ev invImage_18182 151.jpg
- Figure2/Fig2D/Image_18084pbs migration bt pbs migration.tif
- __MACOSX/Figure2/Fig2D/._Image_18084pbs migration bt pbs migration.tif
- Figure2/Fig2F/MDA REV EV INVa Image_4467.tif
- __MACOSX/Figure2/Fig2F/._MDA REV EV INVa Image_4467.tif
- Figure2/Fig2F/Image_4436 mda pbs invasion.jpg
- __MACOSX/Figure2/Fig2F/._Image_4436 mda pbs invasion.jpg
- Figure2/Fig2F/mda rev ev migraImage_4343-1.jpg
- __MACOSX/Figure2/Fig2F/._mda rev ev migraImage_4343-1.jpg
- Figure2/Fig2F/mda dmso ev migrImage_4291.tif
- __MACOSX/Figure2/Fig2F/._mda dmso ev migrImage_4291.tif
- Figure2/Fig2F/Image_4281 mda pbs mig.jpg
- __MACOSX/Figure2/Fig2F/._Image_4281 mda pbs mig.jpg
- Figure2/Fig2F/mda dmso ev invImage_4441-1.jpg
- __MACOSX/Figure2/Fig2F/._mda dmso ev invImage_4441-1.jpg
- Figure2/Fig2A/DMSO/
- __MACOSX/Figure2/Fig2A/._DMSO
- Figure2/Fig2A/REV/
- __MACOSX/Figure2/Fig2A/._REV
- Figure2/Fig2A/PBS/
- __MACOSX/Figure2/Fig2A/._PBS
- Figure2/Fig2A/DMSO/Composite.jpg
- __MACOSX/Figure2/Fig2A/DMSO/._Composite.jpg
- Figure2/Fig2A/DMSO/edu.tif
- __MACOSX/Figure2/Fig2A/DMSO/._edu.tif
- Figure2/Fig2A/DMSO/Dapi.tif
- __MACOSX/Figure2/Fig2A/DMSO/._Dapi.tif
- Figure2/Fig2A/REV/edu.tif
- __MACOSX/Figure2/Fig2A/REV/._edu.tif
- Figure2/Fig2A/REV/Composite-2.jpg
- __MACOSX/Figure2/Fig2A/REV/._Composite-2.jpg
- Figure2/Fig2A/REV/dapi.tif
- __MACOSX/Figure2/Fig2A/REV/._dapi.tif
- Figure2/Fig2A/PBS/edu.jpg
- __MACOSX/Figure2/Fig2A/PBS/._edu.jpg
- Figure2/Fig2A/PBS/Composite50.jpg
- __MACOSX/Figure2/Fig2A/PBS/._Composite50.jpg
- Figure2/Fig2A/PBS/dapi.jpg
- __MACOSX/Figure2/Fig2A/PBS/._dapi.jpg
