# Supplementary material for: Chromosomal instability promotes cell migration and invasion via EFEMP1 secretion into extracellular vesicles
Source: EMBO J. 2026 Apr 13;45(10):3471–99. doi: 10.1038/s44318-026-00766-4 (PMC13187162; doi:10.1038/s44318-026-00766-4)
Supplement: Supplementary file 6 — Source data Fig. 2 [file 44318_2026_766_MOESM6_ESM.zip › Figure2/Figure 2B.xlsx]

## Sheet: Feuil1
PBS	DMSO EVs	REV EVs
28.2828	29.3398	32.5942
29.4118	28.1143	31.0381
30.9278	26.4016	32.9364
