# Supplementary material for: Chromosomal instability promotes cell migration and invasion via EFEMP1 secretion into extracellular vesicles
Source: EMBO J. 2026 Apr 13;45(10):3471–99. doi: 10.1038/s44318-026-00766-4 (PMC13187162; doi:10.1038/s44318-026-00766-4)
Supplement: Supplementary file 6 — Source data Fig. 2 [file 44318_2026_766_MOESM6_ESM.zip › Figure2/Figure 2E.xlsx]

## Sheet: Feuil1
	PBS			DMSO EVs			REV EVs
migration	224	219	207	214	185	239	278	315	332
invasion	85	75	79	88	86	68	121	154	139
