# Supplementary material for: Chromosomal instability promotes cell migration and invasion via EFEMP1 secretion into extracellular vesicles
Source: EMBO J. 2026 Apr 13;45(10):3471–99. doi: 10.1038/s44318-026-00766-4 (PMC13187162; doi:10.1038/s44318-026-00766-4)
Supplement: Supplementary file 7 — Source data Fig. 3 [file 44318_2026_766_MOESM7_ESM.zip]

Archive with 58 entries (48 files):
- Figure3/
- __MACOSX/._Figure3
- Figure3/Figure3D.xlsx
- __MACOSX/Figure3/._Figure3D.xlsx
- Figure3/Fig3A/
- __MACOSX/Figure3/._Fig3A
- Figure3/Figure3B.xlsx
- __MACOSX/Figure3/._Figure3B.xlsx
- Figure3/Fig3C/
- __MACOSX/Figure3/._Fig3C
- Figure3/Fig3E/
- __MACOSX/Figure3/._Fig3E
- Figure3/Figure3F.xlsx
- __MACOSX/Figure3/._Figure3F.xlsx
- Figure3/Fig3A/Invasion/
- __MACOSX/Figure3/Fig3A/._Invasion
- Figure3/Fig3A/migration/
- __MACOSX/Figure3/Fig3A/._migration
- Figure3/Fig3C/Invasion/
- __MACOSX/Figure3/Fig3C/._Invasion
- Figure3/Fig3C/migration/
- __MACOSX/Figure3/Fig3C/._migration
- Figure3/Fig3E/Invasion/
- __MACOSX/Figure3/Fig3E/._Invasion
- Figure3/Fig3E/migration/
- __MACOSX/Figure3/Fig3E/._migration
- Figure3/Fig3A/Invasion/vector.jpg
- __MACOSX/Figure3/Fig3A/Invasion/._vector.jpg
- Figure3/Fig3A/Invasion/EFEMP1.jpg
- __MACOSX/Figure3/Fig3A/Invasion/._EFEMP1.jpg
- Figure3/Fig3A/migration/vector.jpg
- __MACOSX/Figure3/Fig3A/migration/._vector.jpg
- Figure3/Fig3A/migration/EFEMP1.jpg
- __MACOSX/Figure3/Fig3A/migration/._EFEMP1.jpg
- Figure3/Fig3C/Invasion/shrna no.jpg
- __MACOSX/Figure3/Fig3C/Invasion/._shrna no.jpg
- Figure3/Fig3C/Invasion/shrna dox.jpg
- __MACOSX/Figure3/Fig3C/Invasion/._shrna dox.jpg
- Figure3/Fig3C/migration/shrna no.jpg
- __MACOSX/Figure3/Fig3C/migration/._shrna no.jpg
- Figure3/Fig3C/migration/shrna dox.jpg
- __MACOSX/Figure3/Fig3C/migration/._shrna dox.jpg
- Figure3/Fig3E/Invasion/shrna dox dmso.jpg
- __MACOSX/Figure3/Fig3E/Invasion/._shrna dox dmso.jpg
- Figure3/Fig3E/Invasion/shrna dox rev.jpg
- __MACOSX/Figure3/Fig3E/Invasion/._shrna dox rev.jpg
- Figure3/Fig3E/Invasion/rev.jpg
- __MACOSX/Figure3/Fig3E/Invasion/._rev.jpg
- Figure3/Fig3E/Invasion/dmso.jpg
- __MACOSX/Figure3/Fig3E/Invasion/._dmso.jpg
- Figure3/Fig3E/migration/shRNA dox dmso.jpg
- __MACOSX/Figure3/Fig3E/migration/._shRNA dox dmso.jpg
- Figure3/Fig3E/migration/shrna dox rev.jpg
- __MACOSX/Figure3/Fig3E/migration/._shrna dox rev.jpg
- Figure3/Fig3E/migration/rev.jpg
- __MACOSX/Figure3/Fig3E/migration/._rev.jpg
- Figure3/Fig3E/migration/dmso.jpg
- __MACOSX/Figure3/Fig3E/migration/._dmso.jpg
