# Supplementary material for: Chromosomal instability promotes cell migration and invasion via EFEMP1 secretion into extracellular vesicles
Source: EMBO J. 2026 Apr 13;45(10):3471–99. doi: 10.1038/s44318-026-00766-4 (PMC13187162; doi:10.1038/s44318-026-00766-4)
Supplement: Supplementary file 7 — Source data Fig. 3 [file 44318_2026_766_MOESM7_ESM.zip › Figure3/Figure3B.xlsx]

## Sheet: Feuil1
	Vector EVs			EFEMP1OE EVs
migration	222	168	189	306	332	297
invasion	106	97	82	170	135	127
