# Supplementary material for: Chromosomal instability promotes cell migration and invasion via EFEMP1 secretion into extracellular vesicles
Source: EMBO J. 2026 Apr 13;45(10):3471–99. doi: 10.1038/s44318-026-00766-4 (PMC13187162; doi:10.1038/s44318-026-00766-4)
Supplement: Supplementary file 7 — Source data Fig. 3 [file 44318_2026_766_MOESM7_ESM.zip › Figure3/Figure3F.xlsx]

## Sheet: Feuil1
	Control DMSO EVs			Control REV EVs			EFEMP1KD DMSO EVs			EFEMP1KD REV EVs
migration	202	195	219	298	315	292	110	123	144	129	151	143
invasion	77	102	89	154	159	142	67	75	74	75	82	93
