# Supplementary material for: Chromosomal instability promotes cell migration and invasion via EFEMP1 secretion into extracellular vesicles
Source: EMBO J. 2026 Apr 13;45(10):3471–99. doi: 10.1038/s44318-026-00766-4 (PMC13187162; doi:10.1038/s44318-026-00766-4)
Supplement: Supplementary file 8 — Source data Fig. 4 [file 44318_2026_766_MOESM8_ESM.zip]

Archive with 44 entries (37 files):
- Figure4/
- __MACOSX/._Figure4
- Figure4/Figure4C.xlsx
- __MACOSX/Figure4/._Figure4C.xlsx
- Figure4/Fig4F/
- __MACOSX/Figure4/._Fig4F
- Figure4/Figure4E.xlsx
- __MACOSX/Figure4/._Figure4E.xlsx
- Figure4/FIgure4G.xlsx
- __MACOSX/Figure4/._FIgure4G.xlsx
- Figure4/Fig4D/
- __MACOSX/Figure4/._Fig4D
- Figure4/Fig4F/Invasion/
- __MACOSX/Figure4/Fig4F/._Invasion
- Figure4/Fig4F/migration/
- __MACOSX/Figure4/Fig4F/._migration
- Figure4/Fig4D/Invasion/
- __MACOSX/Figure4/Fig4D/._Invasion
- Figure4/Fig4D/migration/
- __MACOSX/Figure4/Fig4D/._migration
- Figure4/Fig4F/Invasion/stat1 vector.jpg
- __MACOSX/Figure4/Fig4F/Invasion/._stat1 vector.jpg
- Figure4/Fig4F/Invasion/stat1 efemp1.jpg
- __MACOSX/Figure4/Fig4F/Invasion/._stat1 efemp1.jpg
- Figure4/Fig4F/migration/sat1 vector.jpg
- __MACOSX/Figure4/Fig4F/migration/._sat1 vector.jpg
- Figure4/Fig4F/migration/Image_17464stat efe ev mig.jpg
- __MACOSX/Figure4/Fig4F/migration/._Image_17464stat efe ev mig.jpg
- Figure4/Fig4D/Invasion/stat1 rev.jpg
- __MACOSX/Figure4/Fig4D/Invasion/._stat1 rev.jpg
- Figure4/Fig4D/Invasion/stat1 dmso.jpg
- __MACOSX/Figure4/Fig4D/Invasion/._stat1 dmso.jpg
- Figure4/Fig4D/Invasion/rev.tif
- __MACOSX/Figure4/Fig4D/Invasion/._rev.tif
- Figure4/Fig4D/Invasion/dmso.jpg
- __MACOSX/Figure4/Fig4D/Invasion/._dmso.jpg
- Figure4/Fig4D/migration/stat1 dmso.jpg
- __MACOSX/Figure4/Fig4D/migration/._stat1 dmso.jpg
- Figure4/Fig4D/migration/dmso.tif
- __MACOSX/Figure4/Fig4D/migration/._dmso.tif
- Figure4/Fig4D/migration/Image_17690sta  bt rev ev mig.jpg
- __MACOSX/Figure4/Fig4D/migration/._Image_17690sta  bt rev ev mig.jpg
- Figure4/Fig4D/migration/rev.jpg
- __MACOSX/Figure4/Fig4D/migration/._rev.jpg
