# Supplementary material for: Chromosomal instability promotes cell migration and invasion via EFEMP1 secretion into extracellular vesicles
Source: EMBO J. 2026 Apr 13;45(10):3471–99. doi: 10.1038/s44318-026-00766-4 (PMC13187162; doi:10.1038/s44318-026-00766-4)
Supplement: Supplementary file 8 — Source data Fig. 4 [file 44318_2026_766_MOESM8_ESM.zip › Figure4/Figure4C.xlsx]

## Sheet: Feuil1
	WT DMSO			WT REV			STAT1KODMSO			STAT1KOREV
IL6	1.08435	0.979847	0.935806	15.9446	10.0794	10.3987	1.01168	0.990429	0.997887	7.1602	7.48153	9.44794
IL8	0.997478	0.976053	1.02647	6.96441	5.65685	7.74537	1.01992	0.996016	0.984065	2.47369	1.90968	3.73213
CXCL1	1.01662	0.989861	0.993516	3.5186	4.03248	2.73524	0.982077	0.975795	0.982077	2.35653	3.6978	4.06522
CXCL10	1.02998	1.00093	0.969093	22.0087	24.084	18.0634	1.00354	1.00275	0.993708	6.46806	5.03968	7.6564
EFEMP1	1.02274	0.975705	1.00156	2.96054	2.8077	2.98153	1.01177	1.01177	0.989061	0.25	0.459032	0.429283
STAT1	1.05106	0.963772	0.985167	4.56306	3.93583	3.78861	0	0	0	0	0	0
STAT3	1.05276	0.970048	0.977195	0.907519	1.15402	1.23399	0.959438	1.02613	1.01443	0.726986	0.710382	0.675175
CD63	1.01067	0.972166	1.01716	3.6978	3.29436	2.51693	1.0171	0.986927	0.995978	0.468677	0.441351	0.443396
CYLD	0.993779	1.02624	0.979984	3.00355	2.64512	3.99538	0.988086	0.988086	1.02383	0.854607	0.868541	0.926588
