# Supplementary material for: Chromosomal instability promotes cell migration and invasion via EFEMP1 secretion into extracellular vesicles
Source: EMBO J. 2026 Apr 13;45(10):3471–99. doi: 10.1038/s44318-026-00766-4 (PMC13187162; doi:10.1038/s44318-026-00766-4)
Supplement: Supplementary file 8 — Source data Fig. 4 [file 44318_2026_766_MOESM8_ESM.zip › Figure4/Figure4E.xlsx]

## Sheet: Feuil1
	Control DMSO EVs			Control REV EVs			STAT1KO DMSO EVs			STAT1KO REV EVs
migration	212	205	199	303	295	282	141	111	129	161	147	169
invasion	127	102	141	198	157	205	67	75	74	91	84	99
