# Supplementary material for: Chromosomal instability promotes cell migration and invasion via EFEMP1 secretion into extracellular vesicles
Source: EMBO J. 2026 Apr 13;45(10):3471–99. doi: 10.1038/s44318-026-00766-4 (PMC13187162; doi:10.1038/s44318-026-00766-4)
Supplement: Supplementary file 8 — Source data Fig. 4 [file 44318_2026_766_MOESM8_ESM.zip › Figure4/FIgure4G.xlsx]

## Sheet: Feuil1
	STAT1KO Vector EVs			STAT1KO EFEMP1OEX EVs
migration	86	91	101	149	162	167
invasion	59	60	62	96	101	89
