# Supplementary material for: Chromosomal instability promotes cell migration and invasion via EFEMP1 secretion into extracellular vesicles
Source: EMBO J. 2026 Apr 13;45(10):3471–99. doi: 10.1038/s44318-026-00766-4 (PMC13187162; doi:10.1038/s44318-026-00766-4)
Supplement: Supplementary file 9 — Source data Fig. 5 [file 44318_2026_766_MOESM9_ESM.zip]

Archive with 34 entries (28 files):
- Figure5/
- __MACOSX/._Figure5
- Figure5/Figure5D.xlsx
- __MACOSX/Figure5/._Figure5D.xlsx
- Figure5/Fig5B/
- __MACOSX/Figure5/._Fig5B
- Figure5/Figure5E.xlsx
- __MACOSX/Figure5/._Figure5E.xlsx
- Figure5/Figure5C.xlsx
- __MACOSX/Figure5/._Figure5C.xlsx
- Figure5/Fig5B/KD/
- __MACOSX/Figure5/Fig5B/._KD
- Figure5/Fig5B/Scramble/
- __MACOSX/Figure5/Fig5B/._Scramble
- Figure5/Fig5B/EFEMP1/
- __MACOSX/Figure5/Fig5B/._EFEMP1
- Figure5/Fig5B/Vector/
- __MACOSX/Figure5/Fig5B/._Vector
- Figure5/Fig5B/KD/image0028.tif
- __MACOSX/Figure5/Fig5B/KD/._image0028.tif
- Figure5/Fig5B/KD/image0027.tif
- __MACOSX/Figure5/Fig5B/KD/._image0027.tif
- Figure5/Fig5B/Scramble/image0012.tif
- __MACOSX/Figure5/Fig5B/Scramble/._image0012.tif
- Figure5/Fig5B/Scramble/image0013.tif
- __MACOSX/Figure5/Fig5B/Scramble/._image0013.tif
- Figure5/Fig5B/EFEMP1/image0011.tif
- __MACOSX/Figure5/Fig5B/EFEMP1/._image0011.tif
- Figure5/Fig5B/EFEMP1/image0010.tif
- __MACOSX/Figure5/Fig5B/EFEMP1/._image0010.tif
- Figure5/Fig5B/Vector/image0011.tif
- __MACOSX/Figure5/Fig5B/Vector/._image0011.tif
- Figure5/Fig5B/Vector/image0010.tif
- __MACOSX/Figure5/Fig5B/Vector/._image0010.tif
