# Supplementary material for: Chromosomal instability promotes cell migration and invasion via EFEMP1 secretion into extracellular vesicles
Source: EMBO J. 2026 Apr 13;45(10):3471–99. doi: 10.1038/s44318-026-00766-4 (PMC13187162; doi:10.1038/s44318-026-00766-4)
Supplement: Supplementary file 9 — Source data Fig. 5 [file 44318_2026_766_MOESM9_ESM.zip › Figure5/Figure5D.xlsx]

## Sheet: Feuil1
	control EVs	EFEMP1KD EVs
0	46.875	88.7324
1-4	23.4375	7.04225
5+	29.6875	4.22535
