# Supplementary material for: Chromosomal instability promotes cell migration and invasion via EFEMP1 secretion into extracellular vesicles
Source: EMBO J. 2026 Apr 13;45(10):3471–99. doi: 10.1038/s44318-026-00766-4 (PMC13187162; doi:10.1038/s44318-026-00766-4)
Supplement: Supplementary file 9 — Source data Fig. 5 [file 44318_2026_766_MOESM9_ESM.zip › Figure5/Figure5E.xlsx]

## Sheet: Feuil1
	Vector EVs	EFEMP1OE EVs
0	52.6316	27.7778
1-4	31.5789	38.8889
5+	15.7895	33.3333
