# Supplementary material for: Chromosomal instability promotes cell migration and invasion via EFEMP1 secretion into extracellular vesicles
Source: EMBO J. 2026 Apr 13;45(10):3471–99. doi: 10.1038/s44318-026-00766-4 (PMC13187162; doi:10.1038/s44318-026-00766-4)
Supplement: Supplementary file 9 — Source data Fig. 5 [file 44318_2026_766_MOESM9_ESM.zip › Figure5/Figure5C.xlsx]

## Sheet: Feuil1
	pvs only	pvs+inter
Control	46.875	53.125
EFEMP1KD	88.7324	11.2676
vector	52.6316	47.3684
EFEMP1OE	27.7778	72.2222
