# Supplementary material for: Chromosomal instability promotes cell migration and invasion via EFEMP1 secretion into extracellular vesicles
Source: EMBO J. 2026 Apr 13;45(10):3471–99. doi: 10.1038/s44318-026-00766-4 (PMC13187162; doi:10.1038/s44318-026-00766-4)
Supplement: Supplementary file 10 — EV Figure Source Data [file 44318_2026_766_MOESM10_ESM.zip]

Archive with 520 entries (456 files):
- Figure EV1/
- __MACOSX/._Figure EV1
- Figure EV1/Fig EV 1E/
- __MACOSX/Figure EV1/._Fig EV 1E
- Figure EV1/.DS_Store
- __MACOSX/Figure EV1/._.DS_Store
- Figure EV1/Fig EV 1D.xlsx
- __MACOSX/Figure EV1/._Fig EV 1D.xlsx
- Figure EV1/Fig EV 1B.png
- __MACOSX/Figure EV1/._Fig EV 1B.png
- Figure EV1/Fig EV 1C.xlsx
- __MACOSX/Figure EV1/._Fig EV 1C.xlsx
- Figure EV1/Fig EV 1A/
- __MACOSX/Figure EV1/._Fig EV 1A
- Figure EV1/Fig EV 1F.xlsx
- __MACOSX/Figure EV1/._Fig EV 1F.xlsx
- Figure EV1/Fig EV 1E/.DS_Store
- __MACOSX/Figure EV1/Fig EV 1E/._.DS_Store
- Figure EV1/Fig EV 1E/negative/
- __MACOSX/Figure EV1/Fig EV 1E/._negative
- Figure EV1/Fig EV 1E/REV EVs/
- __MACOSX/Figure EV1/Fig EV 1E/._REV EVs
- Figure EV1/Fig EV 1E/DMSO EVs/
- __MACOSX/Figure EV1/Fig EV 1E/._DMSO EVs
- Figure EV1/Fig EV 1E/DMSO 4Γäâ/
- __MACOSX/Figure EV1/Fig EV 1E/._DMSO 4Γäâ
- Figure EV1/Fig EV 1A/.DS_Store
- __MACOSX/Figure EV1/Fig EV 1A/._.DS_Store
- Figure EV1/Fig EV 1A/sup1a/
- __MACOSX/Figure EV1/Fig EV 1A/._sup1a
- Figure EV1/Fig EV 1E/negative/f-actin.jpg
- __MACOSX/Figure EV1/Fig EV 1E/negative/._f-actin.jpg
- Figure EV1/Fig EV 1E/negative/Composite2.jpg
- __MACOSX/Figure EV1/Fig EV 1E/negative/._Composite2.jpg
- Figure EV1/Fig EV 1E/negative/pkh67.jpg
- __MACOSX/Figure EV1/Fig EV 1E/negative/._pkh67.jpg
- Figure EV1/Fig EV 1E/negative/dapi.jpg
- __MACOSX/Figure EV1/Fig EV 1E/negative/._dapi.jpg
- Figure EV1/Fig EV 1E/REV EVs/f-actin.tif
- __MACOSX/Figure EV1/Fig EV 1E/REV EVs/._f-actin.tif
- Figure EV1/Fig EV 1E/REV EVs/Composite2.jpg
- __MACOSX/Figure EV1/Fig EV 1E/REV EVs/._Composite2.jpg
- Figure EV1/Fig EV 1E/REV EVs/pkh67.tif
- __MACOSX/Figure EV1/Fig EV 1E/REV EVs/._pkh67.tif
- Figure EV1/Fig EV 1E/REV EVs/dapi.jpg
- __MACOSX/Figure EV1/Fig EV 1E/REV EVs/._dapi.jpg
- Figure EV1/Fig EV 1E/DMSO EVs/f-actin.jpg
- __MACOSX/Figure EV1/Fig EV 1E/DMSO EVs/._f-actin.jpg
- Figure EV1/Fig EV 1E/DMSO EVs/Composite2.jpg
- __MACOSX/Figure EV1/Fig EV 1E/DMSO EVs/._Composite2.jpg
- Figure EV1/Fig EV 1E/DMSO EVs/dapi.tif
- __MACOSX/Figure EV1/Fig EV 1E/DMSO EVs/._dapi.tif
- Figure EV1/Fig EV 1E/DMSO EVs/pkh67.tif
- __MACOSX/Figure EV1/Fig EV 1E/DMSO EVs/._pkh67.tif
- Figure EV1/Fig EV 1E/DMSO 4Γäâ/f-actin.jpg
- __MACOSX/Figure EV1/Fig EV 1E/DMSO 4Γäâ/._f-actin.jpg
- Figure EV1/Fig EV 1E/DMSO 4Γäâ/Composite2.jpg
- __MACOSX/Figure EV1/Fig EV 1E/DMSO 4Γäâ/._Composite2.jpg
- Figure EV1/Fig EV 1E/DMSO 4Γäâ/pkh67.tif
- __MACOSX/Figure EV1/Fig EV 1E/DMSO 4Γäâ/._pkh67.tif
- Figure EV1/Fig EV 1E/DMSO 4Γäâ/dapi.jpg
- __MACOSX/Figure EV1/Fig EV 1E/DMSO 4Γäâ/._dapi.jpg
- Figure EV1/Fig EV 1A/sup1a/REV EVs1059 sample2 36000 x Ceta.png
- __MACOSX/Figure EV1/Fig EV 1A/sup1a/._REV EVs1059 sample2 36000 x Ceta.png
- Figure EV1/Fig EV 1A/sup1a/DMSO EVs1208 sample3 36000 x Ceta.png
- __MACOSX/Figure EV1/Fig EV 1A/sup1a/._DMSO EVs1208 sample3 36000 x Ceta.png
- Figure EV2/
- __MACOSX/._Figure EV2
- Figure EV2/Fig EV 2B.xlsx
- __MACOSX/Figure EV2/._Fig EV 2B.xlsx
- Figure EV2/.DS_Store
- __MACOSX/Figure EV2/._.DS_Store
- Figure EV2/Fig EV 2C/
- __MACOSX/Figure EV2/._Fig EV 2C
- Figure EV2/Fig EV 2E/
- __MACOSX/Figure EV2/._Fig EV 2E
- Figure EV2/Fig EV 2K/
- __MACOSX/Figure EV2/._Fig EV 2K
- Figure EV2/Fig EV 2I.xlsx
- __MACOSX/Figure EV2/._Fig EV 2I.xlsx
- Figure EV2/Fig EV 2H.xlsx
- __MACOSX/Figure EV2/._Fig EV 2H.xlsx
- Figure EV2/Fig EV 2D.xlsx
- __MACOSX/Figure EV2/._Fig EV 2D.xlsx
- Figure EV2/Fig EV 2I.png
- __MACOSX/Figure EV2/._Fig EV 2I.png
- Figure EV2/Fig EV 2G.xlsx
- __MACOSX/Figure EV2/._Fig EV 2G.xlsx
- Figure EV2/Fig EV 2J.xlsx
- __MACOSX/Figure EV2/._Fig EV 2J.xlsx
- Figure EV2/Fig EV 2G/
- __MACOSX/Figure EV2/._Fig EV 2G
- Figure EV2/Fig EV 2A/
- __MACOSX/Figure EV2/._Fig EV 2A
- Figure EV2/Fig EV 2F.xlsx
- __MACOSX/Figure EV2/._Fig EV 2F.xlsx
- Figure EV2/Fig EV 2H/
- __MACOSX/Figure EV2/._Fig EV 2H
- Figure EV2/Fig EV 2L.xlsx
- __MACOSX/Figure EV2/._Fig EV 2L.xlsx
- Figure EV2/Fig EV 2C/.DS_Store
- __MACOSX/Figure EV2/Fig EV 2C/._.DS_Store
- Figure EV2/Fig EV 2C/DMSO/
- __MACOSX/Figure EV2/Fig EV 2C/._DMSO
- Figure EV2/Fig EV 2C/REV/
- __MACOSX/Figure EV2/Fig EV 2C/._REV
- Figure EV2/Fig EV 2E/.DS_Store
- __MACOSX/Figure EV2/Fig EV 2E/._.DS_Store
- Figure EV2/Fig EV 2E/dmso/
- __MACOSX/Figure EV2/Fig EV 2E/._dmso
- Figure EV2/Fig EV 2E/rev/
- __MACOSX/Figure EV2/Fig EV 2E/._rev
- Figure EV2/Fig EV 2K/control siRNA DMSO migra.jpg
- __MACOSX/Figure EV2/Fig EV 2K/._control siRNA DMSO migra.jpg
- Figure EV2/Fig EV 2K/DMSO WT MIGRA.jpg
- __MACOSX/Figure EV2/Fig EV 2K/._DMSO WT MIGRA.jpg
- Figure EV2/Fig EV 2K/rab27a siRNA REV.jpg
- __MACOSX/Figure EV2/Fig EV 2K/._rab27a siRNA REV.jpg
- Figure EV2/Fig EV 2K/REV WT MIGRA.jpg
- __MACOSX/Figure EV2/Fig EV 2K/._REV WT MIGRA.jpg
- Figure EV2/Fig EV 2K/rab27a sirna dmso.jpg
- __MACOSX/Figure EV2/Fig EV 2K/._rab27a sirna dmso.jpg
- Figure EV2/Fig EV 2K/control siRNA REV migra.jpg
- __MACOSX/Figure EV2/Fig EV 2K/._control siRNA REV migra.jpg
- Figure EV2/Fig EV 2G/invasion/
- __MACOSX/Figure EV2/Fig EV 2G/._invasion
- Figure EV2/Fig EV 2G/.DS_Store
- __MACOSX/Figure EV2/Fig EV 2G/._.DS_Store
- Figure EV2/Fig EV 2G/migration/
- __MACOSX/Figure EV2/Fig EV 2G/._migration
- Figure EV2/Fig EV 2A/.DS_Store
- __MACOSX/Figure EV2/Fig EV 2A/._.DS_Store
- Figure EV2/Fig EV 2A/DMSO/
- __MACOSX/Figure EV2/Fig EV 2A/._DMSO
- Figure EV2/Fig EV 2A/rev/
- __MACOSX/Figure EV2/Fig EV 2A/._rev
- Figure EV2/Fig EV 2A/PBS/
- __MACOSX/Figure EV2/Fig EV 2A/._PBS
- Figure EV2/Fig EV 2H/invasion/
- __MACOSX/Figure EV2/Fig EV 2H/._invasion
- Figure EV2/Fig EV 2H/.DS_Store
- __MACOSX/Figure EV2/Fig EV 2H/._.DS_Store
- Figure EV2/Fig EV 2H/migration/
- __MACOSX/Figure EV2/Fig EV 2H/._migration
- Figure EV2/Fig EV 2C/DMSO/EDU.jpg
- __MACOSX/Figure EV2/Fig EV 2C/DMSO/._EDU.jpg
- Figure EV2/Fig EV 2C/DMSO/Composite.jpg
- __MACOSX/Figure EV2/Fig EV 2C/DMSO/._Composite.jpg
- Figure EV2/Fig EV 2C/DMSO/dapi.jpg
- __MACOSX/Figure EV2/Fig EV 2C/DMSO/._dapi.jpg
- Figure EV2/Fig EV 2C/REV/edu.jpg
- __MACOSX/Figure EV2/Fig EV 2C/REV/._edu.jpg
- Figure EV2/Fig EV 2C/REV/Composite.jpg
- __MACOSX/Figure EV2/Fig EV 2C/REV/._Composite.jpg
- Figure EV2/Fig EV 2C/REV/dapi.jpg
- __MACOSX/Figure EV2/Fig EV 2C/REV/._dapi.jpg
- Figure EV2/Fig EV 2E/dmso/edu.jpg
- __MACOSX/Figure EV2/Fig EV 2E/dmso/._edu.jpg
- Figure EV2/Fig EV 2E/dmso/Composite.jpg
- __MACOSX/Figure EV2/Fig EV 2E/dmso/._Composite.jpg
- Figure EV2/Fig EV 2E/dmso/dapi.jpg
- __MACOSX/Figure EV2/Fig EV 2E/dmso/._dapi.jpg
- Figure EV2/Fig EV 2E/rev/edu.jpg
- __MACOSX/Figure EV2/Fig EV 2E/rev/._edu.jpg
- Figure EV2/Fig EV 2E/rev/Composite.jpg
- __MACOSX/Figure EV2/Fig EV 2E/rev/._Composite.jpg
- Figure EV2/Fig EV 2E/rev/dapi.jpg
- __MACOSX/Figure EV2/Fig EV 2E/rev/._dapi.jpg
- Figure EV2/Fig EV 2G/invasion/rev.jpg
- __MACOSX/Figure EV2/Fig EV 2G/invasion/._rev.jpg
- Figure EV2/Fig EV 2G/invasion/dmso.jpg
- __MACOSX/Figure EV2/Fig EV 2G/invasion/._dmso.jpg
- Figure EV2/Fig EV 2G/migration/rev.jpg
- __MACOSX/Figure EV2/Fig EV 2G/migration/._rev.jpg
- Figure EV2/Fig EV 2G/migration/dmso.jpg
- __MACOSX/Figure EV2/Fig EV 2G/migration/._dmso.jpg
- Figure EV2/Fig EV 2A/DMSO/edu.jpg
- __MACOSX/Figure EV2/Fig EV 2A/DMSO/._edu.jpg
- Figure EV2/Fig EV 2A/DMSO/Composite4.jpg
- __MACOSX/Figure EV2/Fig EV 2A/DMSO/._Composite4.jpg
- Figure EV2/Fig EV 2A/DMSO/dapi.jpg
- __MACOSX/Figure EV2/Fig EV 2A/DMSO/._dapi.jpg
- Figure EV2/Fig EV 2A/rev/edu.jpg
- __MACOSX/Figure EV2/Fig EV 2A/rev/._edu.jpg
- Figure EV2/Fig EV 2A/rev/Composite4.jpg
- __MACOSX/Figure EV2/Fig EV 2A/rev/._Composite4.jpg
- Figure EV2/Fig EV 2A/rev/dapi.jpg
- __MACOSX/Figure EV2/Fig EV 2A/rev/._dapi.jpg
- Figure EV2/Fig EV 2A/PBS/edu.jpg
- __MACOSX/Figure EV2/Fig EV 2A/PBS/._edu.jpg
- Figure EV2/Fig EV 2A/PBS/Composite.jpg
- __MACOSX/Figure EV2/Fig EV 2A/PBS/._Composite.jpg
- Figure EV2/Fig EV 2A/PBS/dapi.jpg
- __MACOSX/Figure EV2/Fig EV 2A/PBS/._dapi.jpg
- Figure EV2/Fig EV 2H/invasion/mda dmso.jpg
- __MACOSX/Figure EV2/Fig EV 2H/invasion/._mda dmso.jpg
- Figure EV2/Fig EV 2H/invasion/mda rev.jpg
- __MACOSX/Figure EV2/Fig EV 2H/invasion/._mda rev.jpg
- Figure EV2/Fig EV 2H/migration/mda dmso.jpg
- __MACOSX/Figure EV2/Fig EV 2H/migration/._mda dmso.jpg
- Figure EV2/Fig EV 2H/migration/mda rev.jpg
- __MACOSX/Figure EV2/Fig EV 2H/migration/._mda rev.jpg
- Figure EV3/
- __MACOSX/._Figure EV3
- Figure EV3/Fig EV 3C.xlsx
- __MACOSX/Figure EV3/._Fig EV 3C.xlsx
- Figure EV3/Fig EV 3B.xlsx
- __MACOSX/Figure EV3/._Fig EV 3B.xlsx
- Figure EV3/Fig EV 3A.xlsx
- __MACOSX/Figure EV3/._Fig EV 3A.xlsx
- Figure EV3/Fig EV 3G.png
- __MACOSX/Figure EV3/._Fig EV 3G.png
- Figure EV3/Fig EV 3G.xlsx
- __MACOSX/Figure EV3/._Fig EV 3G.xlsx
- Figure EV4/
- __MACOSX/._Figure EV4
- Figure EV4/Fig EV 4B.xlsx
- __MACOSX/Figure EV4/._Fig EV 4B.xlsx
- Figure EV4/Fig EV 4N.xlsx
- __MACOSX/Figure EV4/._Fig EV 4N.xlsx
- Figure EV4/.DS_Store
- __MACOSX/Figure EV4/._.DS_Store
- Figure EV4/Fig EV 4G/
- __MACOSX/Figure EV4/._Fig EV 4G
- Figure EV4/Fig EV 4C.xlsx
- __MACOSX/Figure EV4/._Fig EV 4C.xlsx
- Figure EV4/Fig EV 4I/
- __MACOSX/Figure EV4/._Fig EV 4I
- Figure EV4/Fig EV 4H.xlsx
- __MACOSX/Figure EV4/._Fig EV 4H.xlsx
- Figure EV4/Fig EV 4D.xlsx
- __MACOSX/Figure EV4/._Fig EV 4D.xlsx
- Figure EV4/Fig EV 4I.xlsx
- __MACOSX/Figure EV4/._Fig EV 4I.xlsx
- Figure EV4/Fig EV 4J.xlsx
- __MACOSX/Figure EV4/._Fig EV 4J.xlsx
- Figure EV4/Fig EV 4F.xlsx
- __MACOSX/Figure EV4/._Fig EV 4F.xlsx
- Figure EV4/Fig EV 4K/
- __MACOSX/Figure EV4/._Fig EV 4K
- Figure EV4/Fig EV 4E/
- __MACOSX/Figure EV4/._Fig EV 4E
- Figure EV4/Fig EV 4J/
- __MACOSX/Figure EV4/._Fig EV 4J
- Figure EV4/Fig EV 4M/
- __MACOSX/Figure EV4/._Fig EV 4M
- Figure EV4/Fig EV 4L.xlsx
- __MACOSX/Figure EV4/._Fig EV 4L.xlsx
- Figure EV4/Fig EV 4A.xlsx
- __MACOSX/Figure EV4/._Fig EV 4A.xlsx
- Figure EV4/Fig EV 4G/invasion/
- __MACOSX/Figure EV4/Fig EV 4G/._invasion
- Figure EV4/Fig EV 4G/.DS_Store
- __MACOSX/Figure EV4/Fig EV 4G/._.DS_Store
- Figure EV4/Fig EV 4G/migration/
- __MACOSX/Figure EV4/Fig EV 4G/._migration
- Figure EV4/Fig EV 4I/vector1_A1_1_01d00h00m-2.jpg
- __MACOSX/Figure EV4/Fig EV 4I/._vector1_A1_1_01d00h00m-2.jpg
- Figure EV4/Fig EV 4I/vector1_A1_1_00d00h00m-2.jpg
- __MACOSX/Figure EV4/Fig EV 4I/._vector1_A1_1_00d00h00m-2.jpg
- Figure EV4/Fig EV 4I/efemp1-2_B4_1_01d00h00m-3.jpg
- __MACOSX/Figure EV4/Fig EV 4I/._efemp1-2_B4_1_01d00h00m-3.jpg
- Figure EV4/Fig EV 4I/efemp1-2_B4_1_00d00h00m-2.jpg
- __MACOSX/Figure EV4/Fig EV 4I/._efemp1-2_B4_1_00d00h00m-2.jpg
- Figure EV4/Fig EV 4K/invasion/
- __MACOSX/Figure EV4/Fig EV 4K/._invasion
- Figure EV4/Fig EV 4K/.DS_Store
- __MACOSX/Figure EV4/Fig EV 4K/._.DS_Store
- Figure EV4/Fig EV 4K/migation/
- __MACOSX/Figure EV4/Fig EV 4K/._migation
- Figure EV4/Fig EV 4E/invasion/
- __MACOSX/Figure EV4/Fig EV 4E/._invasion
- Figure EV4/Fig EV 4E/.DS_Store
- __MACOSX/Figure EV4/Fig EV 4E/._.DS_Store
- Figure EV4/Fig EV 4E/migration/
- __MACOSX/Figure EV4/Fig EV 4E/._migration
- Figure EV4/Fig EV 4J/sh5 no1_A3_1_00d00h00m-3.jpg
- __MACOSX/Figure EV4/Fig EV 4J/._sh5 no1_A3_1_00d00h00m-3.jpg
- Figure EV4/Fig EV 4J/sh5 no1_A3_1_01d00h00m-3.jpg
- __MACOSX/Figure EV4/Fig EV 4J/._sh5 no1_A3_1_01d00h00m-3.jpg
- Figure EV4/Fig EV 4J/sh5+dox_C4_2_00d00h00m-2.jpg
- __MACOSX/Figure EV4/Fig EV 4J/._sh5+dox_C4_2_00d00h00m-2.jpg
- Figure EV4/Fig EV 4J/sh5+dox_C4_2_01d00h00m-3.jpg
- __MACOSX/Figure EV4/Fig EV 4J/._sh5+dox_C4_2_01d00h00m-3.jpg
- Figure EV4/Fig EV 4M/Invasion/
- __MACOSX/Figure EV4/Fig EV 4M/._Invasion
- Figure EV4/Fig EV 4M/.DS_Store
- __MACOSX/Figure EV4/Fig EV 4M/._.DS_Store
- Figure EV4/Fig EV 4M/migration/
- __MACOSX/Figure EV4/Fig EV 4M/._migration
- Figure EV4/Fig EV 4G/invasion/mda vector inva90Image_6553.jpg
- __MACOSX/Figure EV4/Fig EV 4G/invasion/._mda vector inva90Image_6553.jpg
- Figure EV4/Fig EV 4G/invasion/efemp1.jpg
- __MACOSX/Figure EV4/Fig EV 4G/invasion/._efemp1.jpg
- Figure EV4/Fig EV 4G/migration/vector.jpg
- __MACOSX/Figure EV4/Fig EV 4G/migration/._vector.jpg
- Figure EV4/Fig EV 4G/migration/mda efe mig244Image_6669.jpg
- __MACOSX/Figure EV4/Fig EV 4G/migration/._mda efe mig244Image_6669.jpg
- Figure EV4/Fig EV 4K/invasion/scramble dox.jpg
- __MACOSX/Figure EV4/Fig EV 4K/invasion/._scramble dox.jpg
[truncated: 220 more entries]
