# Supplementary material for: Chromosomal instability promotes cell migration and invasion via EFEMP1 secretion into extracellular vesicles
Source: EMBO J. 2026 Apr 13;45(10):3471–99. doi: 10.1038/s44318-026-00766-4 (PMC13187162; doi:10.1038/s44318-026-00766-4)
Supplement: Supplementary file 10 — EV Figure Source Data [file 44318_2026_766_MOESM10_ESM.zip › Figure EV1/Fig EV 1D.xlsx]

## Sheet: Feuil1
	DMSO			REV
5				0	0	0
15	17303136			0	193000000	211000000
25	34602787			402000000	289000000	527000000
35	17303136		61567944	302000000	770000000	1050000000
45	104000000	161000000	339000000	201000000	674000000	1160000000
55	69198606	281000000	277000000	1310000000	1730000000	1580000000
65	173000000	321000000	277000000	1810000000	2690000000	2850000000
75	277000000	883000000	554000000	4020000000	3270000000	3480000000
85	398000000	923000000	1020000000	5630000000	4810000000	6430000000
95	831000000	1490000000	1110000000	7030000000	7030000000	7800000000
105	1310000000	1890000000	1230000000	9150000000	8760000000	9700000000
115	1970000000	2610000000	2220000000	10800000000	9430000000	9600000000
125	2560000000	2370000000	2250000000	10100000000	8090000000	11300000000
135	2060000000	1890000000	1970000000	8040000000	6160000000	9380000000
145	2370000000	1370000000	1690000000	6030000000	5780000000	9490000000
155	2080000000	1610000000	1260000000	4820000000	4620000000	5060000000
165	1830000000	923000000	954000000	3420000000	2210000000	4010000000
175	1160000000	683000000	862000000	1710000000	2600000000	3060000000
185	1140000000	723000000	616000000	2110000000	1830000000	2420000000
195	709000000	281000000	400000000	1410000000	1440000000	1790000000
205	588000000	401000000	246000000	1010000000	1250000000	1160000000
215	502000000	241000000	369000000	703000000	481000000	1900000000
225	536000000	281000000	154000000	905000000	1160000000	1050000000
235	398000000	201000000	123000000	402000000	674000000	422000000
245	225000000	201000000	246000000	101000000	289000000	527000000
255	190000000	40139373	277000000	302000000	193000000	316000000
265	225000000	40139373	61567944	201000000	96267943	527000000
275	34602787		61567944	101000000	385000000	0
285	69198606	80313589		101000000	193000000	105000000
295	121000000	80313589	92334495	101000000	96267943	0
305	69198606		61567944	101000000	96267943	0
315	51916376	80313589	30777003	0	96267943	0
325	34602787			0	96267943	0
335	17303136			0		0
345	51916376			201000000	0	0
355				0	0	0
365	17303136			0	0	0
375	17303136			0	0	0
385	17303136			0	96267943	0
395				0	0	105000000
405				0	0	0
415				0	0	0
425	17303136			0	0	0
435				101000000	0	0
445	17303136			0	0	0
455				0	0	0
465	17303136			0	0	0
475				0	0	0
485				0	0	0
495				0	0	0
505				0	0	0
515				0	0	0
525				0	0	0
535				0	0	0
545				0	0	0
555				0	0	0
565				0	0	0
575				0	0	0
585				0	0	0
595				0	0	0
605				0	0	0
