# Supplementary material for: Chromosomal instability promotes cell migration and invasion via EFEMP1 secretion into extracellular vesicles
Source: EMBO J. 2026 Apr 13;45(10):3471–99. doi: 10.1038/s44318-026-00766-4 (PMC13187162; doi:10.1038/s44318-026-00766-4)
Supplement: Supplementary file 10 — EV Figure Source Data [file 44318_2026_766_MOESM10_ESM.zip › Figure EV1/Fig EV 1C.xlsx]

## Sheet: Feuil1
	DMSO			REV
5	0	0	0	0	0	0
15	0	58800000	56800000	0	0	0
25	114000000	0	56800000	571000000	220000000	571000000
35	172000000	118000000	170000000	190000000	660000000	190000000
45	400000000	118000000	227000000	1140000000	1100000000	1140000000
55	1260000000	647000000	1700000000	1330000000	1540000000	1330000000
65	2690000000	2060000000	3350000000	5140000000	5940000000	5140000000
75	5200000000	3530000000	3240000000	5710000000	8140000000	5710000000
85	6750000000	5060000000	3860000000	10300000000	13200000000	10300000000
95	5890000000	5880000000	3920000000	16400000000	18000000000	16400000000
105	6580000000	5530000000	2900000000	23800000000	18700000000	23800000000
115	5600000000	4940000000	2780000000	24000000000	22000000000	24000000000
125	3600000000	4120000000	2330000000	17500000000	22900000000	17500000000
135	3950000000	2590000000	1650000000	22300000000	21300000000	22300000000
145	2740000000	1880000000	1250000000	14800000000	14500000000	14800000000
155	2170000000	1410000000	795000000	12900000000	14300000000	12900000000
165	1320000000	1770000000	625000000	12200000000	8140000000	12200000000
175	1260000000	765000000	227000000	7040000000	5500000000	7040000000
185	743000000	647000000	114000000	3230000000	4840000000	3230000000
195	686000000	647000000	341000000	3230000000	3520000000	3230000000
205	400000000	647000000	114000000	2090000000	2640000000	2090000000
215	229000000	177000000	114000000	1520000000	1980000000	1520000000
225	229000000	294000000	0	1520000000	2200000000	1520000000
235	286000000	177000000	0	571000000	660000000	571000000
245	114000000	177000000	0	571000000	660000000	571000000
255	229000000	58800000	0	190000000	220000000	190000000
265	57200000	58800000	0	0	440000000	0
275	0	0	0	381000000	660000000	381000000
285	114000000	58800000	0	190000000	440000000	190000000
295	0	0	0	190000000	220000000	190000000
305	0	0	0	190000000	0	190000000
315	0	0	0	0	220000000	0
325	57200000	0	56800000	0	0	0
335	0	58800000	0	0	220000000	0
345	0	58800000	0	0	0	0
355	0	0	0	0	0	0
365	0	0	0	0	0	0
375	0	0	0	0	0	0
385	0	0	0	0	0	0
395	0	0	0	0	0	0
405	0	0	0	0	0	0
415	0	0	0	0	0	0
425	0	0	0	0	0	0
435	0	0	0	0	0	0
445	0	0	0	0	220000000	0
455	0	0	0	0	0	0
465	0	0	0	0	0	0
475	0	0	0	0	0	0
485	0	0	0	0	0	0
495	0	0	0	0	0	0
505	0	0	0	0	0	0
515	0	0	0	0	0	0
525	0	0	0	0	0	0
535	0	0	0	0	0	0
545	0	0	0	0	0	0
555	0	0	0	0	0	0
565	0	0	0	0	0	0
575	0	0	0	0	0	0
585	0	0	0	0	0	0
595	0	0	0	0	0	0
605	0	0	0	0	0	0
