# Supplementary material for: Chromosomal instability promotes cell migration and invasion via EFEMP1 secretion into extracellular vesicles
Source: EMBO J. 2026 Apr 13;45(10):3471–99. doi: 10.1038/s44318-026-00766-4 (PMC13187162; doi:10.1038/s44318-026-00766-4)
Supplement: Supplementary file 10 — EV Figure Source Data [file 44318_2026_766_MOESM10_ESM.zip › Figure EV2/Fig EV 2B.xlsx]

## Sheet: Feuil1
DMSO	DMSO EVs	REV EVs
44.9327	49.1145	48.8469
45.3981	45.6743	46.9145
45.3584	46.7983	47.6276
