# Supplementary material for: Chromosomal instability promotes cell migration and invasion via EFEMP1 secretion into extracellular vesicles
Source: EMBO J. 2026 Apr 13;45(10):3471–99. doi: 10.1038/s44318-026-00766-4 (PMC13187162; doi:10.1038/s44318-026-00766-4)
Supplement: Supplementary file 10 — EV Figure Source Data [file 44318_2026_766_MOESM10_ESM.zip › Figure EV2/Fig EV 2I.xlsx]

## Sheet: Feuil1
	WT DMSO	WT REV	control siRNA DMSO	control siRNA REV	RAB27A siRNA1 DMSO	RAB27A siRNA1 REV	RAB27A siRNA2 DMSO	RAB27A siRNA2 REV
repeat1	1	1.18314	1.05551	1.07492	0.343976	0.447621	0.433835	0.482072
repeat2	1	1.10872	1.10438	1.26557	0.346567	0.372926	0.42628	0.494061
repeat3	1	1.18266	1.23024	1.64884	0.325824	0.482524	0.366364	0.50389
average	1	1.15817	1.13004	1.32978	0.338789	0.434357	0.408827	0.493341
