# Supplementary material for: Chromosomal instability promotes cell migration and invasion via EFEMP1 secretion into extracellular vesicles
Source: EMBO J. 2026 Apr 13;45(10):3471–99. doi: 10.1038/s44318-026-00766-4 (PMC13187162; doi:10.1038/s44318-026-00766-4)
Supplement: Supplementary file 10 — EV Figure Source Data [file 44318_2026_766_MOESM10_ESM.zip › Figure EV2/Fig EV 2J.xlsx]

## Sheet: Feuil1
	DMSO			REV
control siRNA	0.984962	1.00145	1.00232	1.42557	1.58865	1.71999
RAB27A siRNA-1	0.094917	0.122499	0.099208	0.188213	0.157569	0.180852
RAB27A siRNA-2	0.057186	0.064253	0.063445	0.04131	0.051292	0.069618
