# Supplementary material for: Chromosomal instability promotes cell migration and invasion via EFEMP1 secretion into extracellular vesicles
Source: EMBO J. 2026 Apr 13;45(10):3471–99. doi: 10.1038/s44318-026-00766-4 (PMC13187162; doi:10.1038/s44318-026-00766-4)
Supplement: Supplementary file 10 — EV Figure Source Data [file 44318_2026_766_MOESM10_ESM.zip › Figure EV2/Fig EV 2L.xlsx]

## Sheet: Feuil1
	DMSO EVs			REV EVs
WT	216	206	208.333	297	304.667	308.333
Control siRNA	193.667	195.333	193.667	281.667	286.333	279.333
RAB27A siRNA1	118.333	124	123	151	155	150.667
