# Supplementary material for: Chromosomal instability promotes cell migration and invasion via EFEMP1 secretion into extracellular vesicles
Source: EMBO J. 2026 Apr 13;45(10):3471–99. doi: 10.1038/s44318-026-00766-4 (PMC13187162; doi:10.1038/s44318-026-00766-4)
Supplement: Supplementary file 10 — EV Figure Source Data [file 44318_2026_766_MOESM10_ESM.zip › Figure EV3/Fig EV 3C.xlsx]

## Sheet: Feuil1
	DMSO EVs			250REV EVs
BJ	1.0405	1.06453	0.894974	0.973518	1.0924	0.901973
BT549	0.933674	0.992148	1.07418	0.949388	0.968846	1.01563
