# Supplementary material for: Chromosomal instability promotes cell migration and invasion via EFEMP1 secretion into extracellular vesicles
Source: EMBO J. 2026 Apr 13;45(10):3471–99. doi: 10.1038/s44318-026-00766-4 (PMC13187162; doi:10.1038/s44318-026-00766-4)
Supplement: Supplementary file 10 — EV Figure Source Data [file 44318_2026_766_MOESM10_ESM.zip › Figure EV3/Fig EV 3B.xlsx]

## Sheet: Feuil1
	DMSO EVs			250REV EVs
RPE1	1.08842	1.00378	0.907799	0.907698	0.828442	0.733571
BT549	0.895281	1.04448	1.06024	0.910428	1.07994	1.02919
