# Supplementary material for: Chromosomal instability promotes cell migration and invasion via EFEMP1 secretion into extracellular vesicles
Source: EMBO J. 2026 Apr 13;45(10):3471–99. doi: 10.1038/s44318-026-00766-4 (PMC13187162; doi:10.1038/s44318-026-00766-4)
Supplement: Supplementary file 10 — EV Figure Source Data [file 44318_2026_766_MOESM10_ESM.zip › Figure EV3/Fig EV 3A.xlsx]

## Sheet: Feuil1
	DMSO EVs			250REV EVs
HCT116	0.977973	0.934361	1.08767	1.29421	1.34712	1.40212
BT549	0.990049	1.04992	0.960027	1.18905	1.2564	1.21807
