# Supplementary material for: Chromosomal instability promotes cell migration and invasion via EFEMP1 secretion into extracellular vesicles
Source: EMBO J. 2026 Apr 13;45(10):3471–99. doi: 10.1038/s44318-026-00766-4 (PMC13187162; doi:10.1038/s44318-026-00766-4)
Supplement: Supplementary file 10 — EV Figure Source Data [file 44318_2026_766_MOESM10_ESM.zip › Figure EV3/Fig EV 3G.xlsx]

## Sheet: Feuil1
	WCL		Evs
	DMSO	REV	DMSO	REV
Repeat1	1	1.4	1	1.3
Repeat2	1	1.5	1	1.4
Repeat3	1	1.4	1	1.3
	1	1.43333	1	1.33333
