# Supplementary material for: Chromosomal instability promotes cell migration and invasion via EFEMP1 secretion into extracellular vesicles
Source: EMBO J. 2026 Apr 13;45(10):3471–99. doi: 10.1038/s44318-026-00766-4 (PMC13187162; doi:10.1038/s44318-026-00766-4)
Supplement: Supplementary file 10 — EV Figure Source Data [file 44318_2026_766_MOESM10_ESM.zip › Figure EV4/Fig EV 4B.xlsx]

## Sheet: Feuil1
	No			Dox
scramble	0.94821	1.01495	1.03684	1.03063	1.00161	0.967753
EFEMP1 shRNA1	1.05821	0.93248	1.00931	0.246558	0.291183	0.263036
EFEMP1 shRNA2	1.04185	0.961759	0.996387	0.065532	0.073642	0.051952
