# Supplementary material for: Chromosomal instability promotes cell migration and invasion via EFEMP1 secretion into extracellular vesicles
Source: EMBO J. 2026 Apr 13;45(10):3471–99. doi: 10.1038/s44318-026-00766-4 (PMC13187162; doi:10.1038/s44318-026-00766-4)
Supplement: Supplementary file 10 — EV Figure Source Data [file 44318_2026_766_MOESM10_ESM.zip › Figure EV4/Fig EV 4N.xlsx]

## Sheet: Feuil1
		No			Dox
scramble	migration	274	286	301	281	290	301
	invasion	183	164	146	173	169	138
shRNA1	migration	298	284	261	240	212	207
	invasion	169	151	174	110	127	121
shRNA2	migration	301	283	279	141	114	131
	invasion	164	153	171	100	97	94
