# Supplementary material for: Chromosomal instability promotes cell migration and invasion via EFEMP1 secretion into extracellular vesicles
Source: EMBO J. 2026 Apr 13;45(10):3471–99. doi: 10.1038/s44318-026-00766-4 (PMC13187162; doi:10.1038/s44318-026-00766-4)
Supplement: Supplementary file 10 — EV Figure Source Data [file 44318_2026_766_MOESM10_ESM.zip › Figure EV4/Fig EV 4D.xlsx]

## Sheet: Feuil1
	No			Dox
scramble	0.972189	1.00266	1.02515	0.965475	1.01808	1.01644
EFEMP1 shRNA1	1.02347	1.01878	0.957746	0.605696	0.604299	0.624165
EFEMP1 shRNA2	0.94186	1.05814	1	0.431271	0.473029	0.451668
