# Supplementary material for: Chromosomal instability promotes cell migration and invasion via EFEMP1 secretion into extracellular vesicles
Source: EMBO J. 2026 Apr 13;45(10):3471–99. doi: 10.1038/s44318-026-00766-4 (PMC13187162; doi:10.1038/s44318-026-00766-4)
Supplement: Supplementary file 10 — EV Figure Source Data [file 44318_2026_766_MOESM10_ESM.zip › Figure EV4/Fig EV 4J.xlsx]

## Sheet: Feuil1
	No			Dox
EFEMP1 shRNA1	0.916547	1.15223	0.931227	0.428563	0.612166	0.589713
EFEMP1 shRNA2	0.932744	1.185	0.882259	0.139826	0.12956	0.176953
