# Supplementary material for: Chromosomal instability promotes cell migration and invasion via EFEMP1 secretion into extracellular vesicles
Source: EMBO J. 2026 Apr 13;45(10):3471–99. doi: 10.1038/s44318-026-00766-4 (PMC13187162; doi:10.1038/s44318-026-00766-4)
Supplement: Supplementary file 10 — EV Figure Source Data [file 44318_2026_766_MOESM10_ESM.zip › Figure EV4/Fig EV 4L.xlsx]

## Sheet: Feuil1
		No			Dox
scramble	migration	319	288	321	283	318	309
	invasion	129	164	138	162	148	111
shRNA1	migration	350	321	367	86	120	113
	invasion	195	168	179	41	56	67
shRNA2	migration	343	317	364	100	96	119
	invasion	167	154	183	59	67	49
