# Supplementary material for: Chromosomal instability promotes cell migration and invasion via EFEMP1 secretion into extracellular vesicles
Source: EMBO J. 2026 Apr 13;45(10):3471–99. doi: 10.1038/s44318-026-00766-4 (PMC13187162; doi:10.1038/s44318-026-00766-4)
Supplement: Supplementary file 10 — EV Figure Source Data [file 44318_2026_766_MOESM10_ESM.zip › Figure EV5/Fig EV 5D.xlsx]

## Sheet: Feuil1
	WCL				Evs
	scramble		EFEMP1 Kd		scramble		EFEMP1 Kd
	NO	DOX	NO	DOX	NO	DOX	NO	DOX
repeat1	1	1	1	0.3	1	1.1	1.1	0
repeat2	1	0.9	1	0.2	1	1.2	1	0.1
repeat3	1	0.9	1	0.2	1	1	1.1	0
	1	0.933333	1	0.233333	1	1.1	1.06667	0.0333333
