# Supplementary material for: Chromosomal instability promotes cell migration and invasion via EFEMP1 secretion into extracellular vesicles
Source: EMBO J. 2026 Apr 13;45(10):3471–99. doi: 10.1038/s44318-026-00766-4 (PMC13187162; doi:10.1038/s44318-026-00766-4)
Supplement: Supplementary file 10 — EV Figure Source Data [file 44318_2026_766_MOESM10_ESM.zip › Figure EV5/Fig EV 5E.xlsx]

## Sheet: Feuil1
	WCL				Evs
	scramble		EFEMP1 Kd		scramble		EFEMP1 Kd
	NO	DOX	NO	DOX	NO	DOX	NO	DOX
repeat1	1	1	1	0.4	1	1	0.9	0.2
repeat2	1	1.1	1	0.5	1	0.9	1	0.1
repeat3	1	1.2	1	0.5	1	0.9	0.8	0.1
	1	1.1	1	0.466667	1	0.933333	0.9	0.133333
