# Supplementary material for: Chromosomal instability promotes cell migration and invasion via EFEMP1 secretion into extracellular vesicles
Source: EMBO J. 2026 Apr 13;45(10):3471–99. doi: 10.1038/s44318-026-00766-4 (PMC13187162; doi:10.1038/s44318-026-00766-4)
Supplement: Supplementary file 10 — EV Figure Source Data [file 44318_2026_766_MOESM10_ESM.zip › Figure EV5/Fig EV 5G.xlsx]

## Sheet: Feuil1
	WCL				Evs
	WT		EFEMP1 Kd		WT		EFEMP1 Kd
	NO	NO	DOX	DOX	NO	NO	DOX	DOX
	DMSO	REV	DMSO	REV	DMSO	REV	DMSO	REV
repeat1	1	1.4	0.6	0.8	1	1.7	0.3	0.3
repeat2	1	1.5	0.5	0.8	1	1.7	0.2	0.3
repeat3	1	1.4	0.6	0.7	1	1.6	0.4	0.4
	1	1.43333	0.566667	0.766667	1	1.66667	0.3	0.333333
