# Supplementary material for: Chromosomal instability promotes cell migration and invasion via EFEMP1 secretion into extracellular vesicles
Source: EMBO J. 2026 Apr 13;45(10):3471–99. doi: 10.1038/s44318-026-00766-4 (PMC13187162; doi:10.1038/s44318-026-00766-4)
Supplement: Supplementary file 10 — EV Figure Source Data [file 44318_2026_766_MOESM10_ESM.zip › Figure EV6/Fig EV 6D.xlsx]

## Sheet: Feuil1
	Vector EVs			EFEMP1 EVs
SNAI1	1.00333	0.994808	1.00186	1.00231	1.03288	1.10343
TWIST1	1.0025	0.997345	1.00016	1.61328	1.53333	1.59107
CDH1	1.00271	1.00743	0.989855	0.365177	0.269807	0.443396
CDH2	0.967427	0.980456	1.05212	1.25411	1.18646	1.35035
VIM	1.01272	0.986376	1.00091	2.05623	1.96337	2.13366
