# Supplementary material for: Chromosomal instability promotes cell migration and invasion via EFEMP1 secretion into extracellular vesicles
Source: EMBO J. 2026 Apr 13;45(10):3471–99. doi: 10.1038/s44318-026-00766-4 (PMC13187162; doi:10.1038/s44318-026-00766-4)
Supplement: Supplementary file 10 — EV Figure Source Data [file 44318_2026_766_MOESM10_ESM.zip › Figure EV6/Fig EV 6H.xlsx]

## Sheet: Feuil1
	Control EVs			EFEMP1KD EVs
negative control	1.04889	1.01778	0.933333	0.884921	0.991597	0.887218
Collagen I	1.00242	1.01691	0.980676	0.762431	0.788973	0.725
Laminin	1.02971	1.01329	0.956998	0.805416	0.874502	0.740472
Fibronectin	0.981157	1.01548	1.00337	0.875221	0.867857	0.888693
HA	1.01139	1.02164	0.96697	0.859195	0.849432	0.869186
PLL	0.989203	1.05399	0.956811	0.673378	0.689236	0.638935
