# Supplementary material for: Chromosomal instability promotes cell migration and invasion via EFEMP1 secretion into extracellular vesicles
Source: EMBO J. 2026 Apr 13;45(10):3471–99. doi: 10.1038/s44318-026-00766-4 (PMC13187162; doi:10.1038/s44318-026-00766-4)
Supplement: Supplementary file 10 — EV Figure Source Data [file 44318_2026_766_MOESM10_ESM.zip › Figure EV6/Fig EV 6E.xlsx]

## Sheet: Feuil1
	Scramble EVs			EFEMP1kd EVs
SNAI1	0.979228	1.00379	1.01698	0.316439	0.283876	0.180491
TWIST1	1.02944	1.03124	0.93931	0.411796	0.44648	0.548412
CDH1	1.00605	0.983816	1.01013	2.01857	1.54757	2.00463
CDH2	1.04583	0.966868	0.987305	0.740549	0.742262	0.694157
VIM	1.00497	1.01507	0.979961	0.395021	0.426317	0.689362
