# Supplementary material for: Chromosomal instability promotes cell migration and invasion via EFEMP1 secretion into extracellular vesicles
Source: EMBO J. 2026 Apr 13;45(10):3471–99. doi: 10.1038/s44318-026-00766-4 (PMC13187162; doi:10.1038/s44318-026-00766-4)
Supplement: Supplementary file 10 — EV Figure Source Data [file 44318_2026_766_MOESM10_ESM.zip › Figure EV6/Fig EV 6G.xlsx]

## Sheet: Feuil1
	Vector EVs			EFEMP1OE EVs
negative control	0.92333	1.00876	1.06791	1.02723	1.05939	1.09936
Collagen I	0.975815	1.01342	1.01076	1.49935	1.33926	1.26729
Laminin	1.00576	0.971445	1.02279	1.15564	1.31941	1.27542
Fibronectin	0.954447	0.98034	1.06521	1.2243	1.23261	1.30713
HA	1.06594	0.925772	1.00829	1.04481	1.04894	1.08355
PLL	0.819256	1.06319	1.11755	1.23365	1.21258	1.21053
