# Supplementary material for: Chromosomal instability promotes cell migration and invasion via EFEMP1 secretion into extracellular vesicles
Source: EMBO J. 2026 Apr 13;45(10):3471–99. doi: 10.1038/s44318-026-00766-4 (PMC13187162; doi:10.1038/s44318-026-00766-4)
Supplement: Supplementary file 10 — EV Figure Source Data [file 44318_2026_766_MOESM10_ESM.zip › Figure EV7/Fig EV 7H.xlsx]

## Sheet: Feuil1
	vector EVs			EFEMP1 EVs
UC Migration	113	116	118	182	193	205
UC Invasion	79	82	84	118	125	123
qEV Migration	112.4	96	101.667	182	174	178
qEV Invasion	76	72	77	107	114	112
