# Supplementary material for: Chromosomal instability promotes cell migration and invasion via EFEMP1 secretion into extracellular vesicles
Source: EMBO J. 2026 Apr 13;45(10):3471–99. doi: 10.1038/s44318-026-00766-4 (PMC13187162; doi:10.1038/s44318-026-00766-4)
Supplement: Supplementary file 10 — EV Figure Source Data [file 44318_2026_766_MOESM10_ESM.zip › Figure EV7/Fig EV 7D.xlsx]

## Sheet: Feuil1
		WT		stat1 ko		WT		stat1 ko
	EFEMP1	DMSO	REV	DMSO	REV	DMSO	REV	DMSO	REV
	repeat1	1	1.4	0.7	0.7	1	1.7	0	0
	repeat2	1	1.3	0.6	0.6	1	1.6	0	0
	repeat3	1	1.3	0.6	0.5	1	1.6	0	0
		1	1.33333	0.633333	0.6	1	1.63333	0	0
	STAT1 KO
	repeat1	1	1.1	0.4	0.3
	repeat2	1	1.2	0.4	0.4
	repeat3	1	1.1	0.5	0.3
		1	1.13333	0.433333	0.333333
