# Supplementary material for: Chromosomal instability promotes cell migration and invasion via EFEMP1 secretion into extracellular vesicles
Source: EMBO J. 2026 Apr 13;45(10):3471–99. doi: 10.1038/s44318-026-00766-4 (PMC13187162; doi:10.1038/s44318-026-00766-4)
Supplement: Supplementary file 10 — EV Figure Source Data [file 44318_2026_766_MOESM10_ESM.zip › Figure EV7/Fig EV 7E.xlsx]

## Sheet: Feuil1
	WCL		Evs
	vector	EFEMP1	vector	EFEMP1
repeat1	1	1.8	1	4
repeat2	1	1.8	1	3.9
repeat3	1	1.7	1	4.2
	1	1.76667	1	4.03333
